# Supplementary material for: Aspirin reduces the mortality risk of sepsis-associated acute kidney injury: an observational study using the MIMIC IV database
Source: Front Pharmacol. 2023 Jul 25;14:1186384. doi: 10.3389/fphar.2023.1186384 (PMC10407089; doi:10.3389/fphar.2023.1186384)
Supplement: Supplementary file 1 [file Table2.XLS]

## Sheet: Sheet1
subject_id	hadm_id	stay_id	age	gender	race	heart_rate_mean	sbp_mean	dbp_mean	spo2_mean	urineoutput	hemoglobin_min	wbc_min	platelets_min	glucose_min	creatinine_min	pt_min	aki_stage	gcs_min	sofa	adiabete	hypertension	Cardiac surgery	RRT	mechanicalventilation	vasoactivedrug	group	drug	dose_val_rx	doses_per_24_hrs	24hdose	starttime	stoptime	gastrointestinalhemorrhage	los_icu	admittime	dod	deathday
15524760	28718343	30006565	56.5427	M	WHITE	80.5	109.286	65.1429	97.2174	1155	13	17.2	226	98	0.8	13.5	1	13	3					1						0				3.33	2127-07-17 22:53:00
14731650	28724382	30011241	82.6954	F	UNKNOWN	71.24	119.36	47.6	99.16	1252	8	11.7	144	103	0.8	10.9	2	13	3		1			1	1	1	Aspirin	81	1	81	2171-09-15 08:00:00	2171-09-20 18:00:00		5.82	2171-09-11 23:44:00
19714547	25371645	30012243	33.2426	M	BLACK/AFRICAN AMERICAN	95.7083	117	58.625	99.7727	1025	7.2	24.9	182	186	7.8		2	14	6	1				1		1	Aspirin	81	1	81	2183-03-30 11:00:00	2183-04-04 22:00:00		5.42	2183-03-30 06:55:00
19518348	24328934	30041848	66.2621	M	UNKNOWN	89.625	132.5	68.5	96.9091	2895	11.3	11.2	246	172	3	14.2	3	10	8	1			1	1	1	1	Aspirin	81	1	81	2126-04-07 08:00:00	2126-04-23 16:00:00		17.83	2126-04-06 17:21:00	2126-04-24	17.2771
18786505	25308792	30047367	71.2758	M	WHITE	78.875	109.292	54.4167	99.9583	1783	10	6.8	114	112	1	11.8	1	14	6	1	1	1		1	1	1	Aspirin	81	1	81	2126-04-12 08:00:00	2126-04-16 10:00:00		2.48	2126-04-11 17:27:00
10650001	23782830	30067410	92.8687	F	WHITE	123.12	97.3958	60.9167	93.9	1742	13.8	14.1	322	112	1.1	13.6	2	13	3		1			1		1	Aspirin	325	1	325	2133-11-13 10:00:00	2133-11-16 10:00:00		2.28	2133-11-13 12:15:00	2137-12-04	1481.49
14530303	21821750	30069212	62.0141	F	WHITE	92.625	121.905	57.1429	92.3333	537	16.1	11.7	237	172	1	11.5	3	15	7	1	1			1	1	1	Aspirin	81	1	81	2126-01-06 10:00:00	2126-01-11 14:00:00		2.61	2126-01-06 03:46:00
11997046	24804749	30073855	78.5633	M	UNKNOWN	87.5333			95.1	1610	12.7	12.5	96	119	1.5	13.4	2	14	6		1	1		1	1	1	Aspirin	81	1	81	2132-07-25 08:00:00	2132-07-27 07:00:00		6.74	2132-07-24 18:10:00
18070922	27400972	30078723	70.4899	M	BLACK/AFRICAN AMERICAN	84.2083	107.5	56.46	96.68	2400	11.3	12.1	185	106	1.1	13.3	3	3	10			1	1	1	1	1	Aspirin EC	81	1	81	2147-07-14 08:00:00	2147-07-26 11:00:00		31.71	2147-06-28 21:56:00
18046498	21154892	30103416	92.2803	M	WHITE	80.8958	113.69	63.4138	97.931	1725	11.6	3.8	72	76	1.1	12.2	2	14	4		1			1		1	Aspirin	325	1	325	2180-04-12 10:00:00	2180-04-16 14:00:00		2.26	2180-04-12 14:44:00	2180-04-17	4.38611
19416242	28645447	30115447	79.9193	M	WHITE	80.3667	131.581	78.2258	98	997	9.5	6.2	103	141	1.3	16.4	2	15	4	1		1		1		1	Aspirin	325	1	325	2146-12-03 18:00:00	2146-12-03 16:00:00		4.07	2146-12-02 17:15:00	2146-12-19	16.2812
10943603	28542014	30119186	79.1605	F	ASIAN - CHINESE	53	141.258	46.6935	97.5161	3405	9.4	7.2	181	48	1.4	12.6	2	9	10	1	1			1	1	1	Aspirin	325	1	325	2178-02-28 10:00:00	2178-03-03 23:00:00		3.12	2178-02-28 14:58:00
15947954	25940433	30121635	77.5716	F	WHITE	78.0526	123.079	46.9211	97.7895	1245	7.5	10.5	148	94	0.7	12.1	3	9	10		1	1		1	1	1	Aspirin EC	325	1	325	2150-07-28 10:00:00	2150-08-03 13:00:00		9.18	2150-07-28 18:46:00
18600122	26418519	30177806	63.6397	M	WHITE	65.85	108.182	54.2273	99.4118	3085	7.7	5.2	68	123	1	12.2	2	9	7					1	1					0				8.81	2145-08-22 15:09:00
15827107	23038801	30178464	46.3703	F	WHITE	73.6923	143.846	64.7692	96.9615	814	11.9	14.7	343	176	0.8	13.6	3	4	7	1	1	1		1	1					0				9.78	2159-05-16 06:04:00	2159-05-25	8.74722
12972444	26536974	30239744	69.6069	M	WHITE	62.96	111.96	58.2	99.36	583	13.1	8.1	101	123	1.1	11.1	3	6	9			1		1	1	1	Aspirin	81	1	81	2185-08-11 08:00:00	2185-08-13 11:00:00		6.13	2185-08-10 15:53:00
12270760	23606314	30253983	78.98	M	WHITE	67.0833	117.333	68.0417	97.8333	1460	11	9.8	155	312	1.4	13.3	3	3	11	1		1		1	1	1	Aspirin	325	1	325	2177-12-25 06:00:00	2177-12-25 09:00:00		10.04	2177-12-24 20:43:00	2178-01-03	9.13681
17414351	23018977	30254621	37.7009	M	UNKNOWN	80.9565	101.958	52.4375	95.25	10	9.9	22.4	185	121	7.8	24.9	3	6	18			1	1	1	1					0			1	33.83	2179-09-14 00:06:00
14973395	26267783	30262829	64.1773	F	UNKNOWN	108	110	55.375	98.2609	391	12.8	15.6	139	81	1.5	44.4	3	14	10					1						0				7	2143-03-06 18:16:00	2143-03-15	8.23889
11063023	25589605	30268637	60.6068	F	ASIAN	93.3448	116.345	67.7241	99.6207	1422	9	6.5	45	80	0.8	12.8	1	15	8	1				1						0				2.12	2134-08-10 19:19:00
17513170	21365579	30281768	68.4198	F	WHITE	61.84	148.87	67.6957	94.84	675	15	17.1	130	118	0.3	9.8	3	11	4			1		1	1					0				31.2	2142-06-03 13:23:00	2143-09-26	479.442
17147147	26411302	30313907	53.3561	F	WHITE	92.3438	107.523	61.8864	99.2609	1162	10.5	9.7	225	146	0.7	10.7	2	15	1	1				1	1	1	Aspirin	81	1	81	2132-05-13 08:00:00	2132-05-12 13:00:00		2.03	2132-05-10 01:28:00	2132-11-17	190.939
19944820	25065273	30316992	84.2607	M	WHITE	52.4375	117.478	42.2174	93.8333	55	9.6	28.6	219	87	5.4	25.2	3	8	17		1			1	1					0				2.31	2149-04-05 16:35:00	2149-04-07	1.30903
17555267	21215796	30326472	59.9672	F	WHITE	87.5217	108	56.4	96.4783	425	8.1	7.6	70	47	1.1	24.7	3	13	11			1	1	1	1					0			1	7.76	2128-12-19 05:54:00	2128-12-26	6.75417
12956624	20998836	30337463	64.1706	M	WHITE	97	100.708	59.75	99.12	795	11.2	8.9	146	101	0.5	11.9	3	6	5	1				1	1	1	Aspirin	81	1	81	2160-03-03 17:00:00	2160-03-28 23:00:00		6.15	2160-03-03 13:21:00	2160-04-24	51.4438
14193854	26183924	30351107	71.9627	F	UNKNOWN	71.5833	112.385	57.9615	99.88	1875	9.5	10.4	189	156	0.5	11.9	1	6	4					1						0				10.96	2121-12-18 14:30:00	2122-01-04	16.3958
17942355	23911300	30353426	70.2597	M	OTHER	91.3462	122.87	69.1304	97.875	840	12.6	14.6	254	138	1.2	12.5	2	3	6		1	1		1	1					0				8.92	2185-04-05 20:52:00	2185-04-14	8.13056
12600095	29010056	30379671	79.6174	M	WHITE	104	97.4203	60.0145	92.619	4840	11.9	10.4	235	108	3.1	20.2	3	14	5			1		1						0				2.95	2135-08-14 18:00:00
16824843	27776968	30402312	45.12	M	UNABLE TO OBTAIN	116.962	122.333	70.375	95.5769	1716	7.8	12.3	129	110	0.9	15	2	15	2			1		1						0				7.97	2167-02-13 19:41:00
17980434	25556468	30405430	81.5211	F	WHITE	74.0556	193	76.64	92.1795	775	11.7	10.7	166	144	4.5	10	1	15	4				1	1		1	Aspirin	81	1	81	2121-07-09 10:00:00	2121-07-14 22:00:00		3.2	2121-07-09 13:26:00
18871076	20167242	30417835	57.8214	M	WHITE - OTHER EUROPEAN	90.4211	104.421	55.2632	96.3684	2865	7.8	24.4	141	175	1	12	2	14	8			1		1	1	1	Aspirin	81	1	81	2144-10-28 08:00:00	2144-10-28 12:00:00		2.92	2144-10-27 00:11:00
16706920	26779711	30422738	80.5558	F	WHITE	69.84	141.44	45.9	94.12	3010	10.1	12.4	238	129	0.8	17.2	1	14	4		1			1						0				2.09	2155-07-23 00:22:00
12741245	23410792	30449688	89.3575	F	WHITE	74.4167	102.667	47.3077	98.2895		7	7.5	192	89	3.8	10.6	1	14	9			1	1	1	1	1	Aspirin	81	1	81	2127-05-13 08:00:00	2127-05-21 22:00:00		5.46	2127-05-11 19:26:00
13727153	21259147	30478814	56.5389	M	ASIAN - CHINESE	86.359	126.385	79.4103	98.0417	2014	8.5	7.7	71	92	1.4	14.4	3	3	14				1	1	1	1	Aspirin	81	1	81	2160-07-16 10:00:00	2160-07-29 04:00:00		11.92	2160-07-16 07:15:00	2167-10-19	2650.7
15522915	21244726	30484808	61.776	M	WHITE	73.7931	109.37	58.4815	96.4483	1266	9.2	8.5	201	150	1.4	12.7	2	15	6					1		1	Aspirin	81	1	81	2168-10-11 08:00:00	2168-10-18 21:00:00		6.12	2168-10-10 15:43:00
10229302	26194242	30506381	82.6899	M	NATIVE HAWAIIAN OR OTHER PACIFIC ISLANDER	66.7391	156.13	61.5217	99.5217	750	11.1	9.1	176	152	1.4	10.9	3	13	2	1				1						0				4.53	2132-09-08 23:35:00	2132-09-25	16.0174
19914028	21080533	30521860	71.3622	M	WHITE	82.9	104.118	50.1765	99.2647	1520	9.5	6.8	109	153	0.8	13.8	2	3	9	1	1	1		1	1	1	Aspirin	81	1	81	2146-05-13 10:00:00	2146-05-17 11:00:00		6.17	2146-05-13 07:15:00
11140309	22806924	30560223	57.8586	M	WHITE	71.1	139.676	82.7794	99	3050	11.9	5.9	276	132	0.7	10.6	2	9	4		1			1	1	1	Aspirin	325	1	325	2177-11-15 10:00:00	2177-11-23 18:00:00		11.3	2177-11-10 14:07:00	2177-11-26	15.4118
11713060	21986375	30562036	68.2772	F	UNKNOWN	82.1818	97.3971	62.2647	96	2315	12.8	17.5	146	114	2.5	13.1	1	10	13		1	1		1	1	1	Aspirin	325	1	325	2161-04-12 08:00:00	2161-04-13 09:00:00		6.54	2161-04-12 05:47:00	2161-06-04	52.759
19343087	27945815	30571610	44.0183	M	WHITE	87.7241	147.111	86.8148	93.6429	2105	9.1	8.4	376	103	0.7	13.7	3	15	0	1				1						0				6.2	2152-01-07 20:58:00
13786794	27345334	30579346	93.3554	M	WHITE	89.2308	123.375	49.125	95.8462	880	10.5	7.9	243	117	1.1	12.8	2	10	4		1			1	1	1	Aspirin EC	325	1	325	2142-05-10 10:00:00	2142-05-10 11:00:00		12.12	2142-05-10 06:42:00	2142-06-29	49.7208
18627733	25478028	30591286	82.0238	F	WHITE	74.5263	114.158	70.5263	94.973	985	11.4	13.7	237	136	1.3	15.1	3	6	9	1	1	1		1	1	1	Aspirin	325	1	325	2160-01-09 10:00:00	2160-01-10 05:00:00		13.88	2160-01-09 16:32:00
19406079	25955519	30591925	61.0164	F	UNKNOWN	106.333	118.569	55.3448	90.24	2235	11.2	8.2	69	120	1	12.7	2	3	15	1	1			1	1	1	Aspirin	81	1	81	2139-01-08 10:00:00	2139-01-08 19:00:00		22.04	2139-01-07	2139-06-10	154
11282384	29994261	30592303	69.7099	F	BLACK/AFRICAN AMERICAN	70.7778	142	55.5417	93.3462	2975	9.5	7.9	180	132	4.5	12.9	2	15	7	1				1		1	Aspirin	325	1	325	2124-09-16 10:00:00	2124-09-24 17:00:00		5.43	2124-09-16 06:45:00	2129-12-15	1915.72
12651036	27474744	30604672	70.3986	M	WHITE	89.8667	111.984	56.2581	98.4667	2125	7	13.7	194	127	0.9	14.6	2	14	6	1	1	1		1	1	1	Aspirin EC	81	1	81	2186-05-26 10:00:00	2186-05-27 12:00:00		2.06	2186-05-26 14:00:00
17647207	20175002	30636684	31.0463	M	OTHER	102.185	127.16	75.96	99.963	1560	10.7	10.6	137	169	0.8	12.1	2	10	4	1		1		1						0				7.74	2181-01-17 21:50:00
10574143	24472033	30649324	87.1572	F	WHITE	77.48	103	49.4583	99.0769	1026	9.1	6.5	140	114	0.4		2	14	5		1			1		1	Aspirin	81	1	81	2146-02-28 10:00:00	2146-03-08 19:00:00		4.98	2146-02-27 15:26:00	2147-03-04	369.357
10898129	26259218	30649699	79.5578	M	UNKNOWN	75.68	126.2	71.28	95.04	685	10.6	7	91	87	5.2	15.4	3	14	9	1		1		1						0				2.61	2139-07-24 05:18:00	2139-07-30	5.77917
10448789	27923676	30652815	86.8792	F	BLACK/AFRICAN AMERICAN	84.875	102.375	64.2917	99.3636	601	7.9	8.7	108	99	2	13.9	2	8	10					1	1	1	Aspirin	300	1	300	2136-11-17 10:00:00	2136-11-21 02:00:00		3.71	2136-11-17 03:02:00	2136-11-28	10.8736
12080183	29569040	30663943	42.9985	M	WHITE	86	125.125	81.75	96.64	1380	14.4	14.9	161	136	0.8		2	8	5		1			1						0				2.97	2161-12-31 16:51:00
17176705	28425756	30687043	66.9482	F	OTHER	125.37	97.4	58.24	99.2857	1620	7.4	15.5	179	132	0.6	14.4	2	15	7			1		1						0				2.48	2161-12-13 08:03:00
17209535	24945841	30696453	52.9655	M	WHITE	58.6071	92	45.4032	98.5172	4756	10.7	6.8	147	95	0.6	13.7	1	13	7					1	1					0				2.62	2144-12-18 15:28:00
19992425	23047799	30710279	70.7055	M	WHITE	57.2083	124.455	61.2273	96.9583	1700	13.2	7.3	129	117	1		1	14	3	1	1			1		1	Aspirin	81	1	81	2110-09-20 10:00:00	2110-09-27 01:00:00		5.95	2110-09-15 15:53:00
12412595	24429945	30711021	92.0139	M	WHITE	80.6154	107.154	42.6538	99.4615	1578	8.1	5.7	140	115	0.9	14.2	2	15	2		1	1		1	1					0				2.97	2111-01-06 07:15:00
12391240	23914509	30719311	77.991	F	BLACK/AFRICAN AMERICAN	91.087	107.042	58.1667	99.7826	1048	9.3	19.6	159	53	0.8	13.6	3	13	8		1			1	1	1	Aspirin	81	1	81	2144-01-04 08:00:00	2144-01-08 18:00:00		7.7	2143-12-28 22:39:00
15630950	21090522	30719946	59.3012	M	OTHER	90.7209	146.083	71.9881	99.9286	1300	6.4	10.9	206	147	1	13.9	1	14	3	1		1		1						0				3.18	2182-04-20 23:52:00	2182-08-13	114.006
10806305	22042362	30726244	39.8848	M	WHITE	104.081	113.531	60.4385	95.4865	4206	5.9	9.7	97	94	1	26.4	2	10	13		1			1						0				12.34	2163-11-20 04:06:00
11293220	20878677	30731664	71.9115	F	UNKNOWN	71.7241	116.4	64.8	93.5172	1020	11.4	14.7	339	140	1	12.7	2	14	2			1		1		1	Aspirin	81	1	81	2173-11-30 01:00:00	2173-12-19 20:00:00	1	9.03	2173-11-29 22:23:00
13589959	26949607	30740546	73.7903	M	WHITE	79.1667	113.212	50.8485	96.4839	2330	9.5	9.6	104	112	0.8	15.9	2	3	9		1	1		1	1	1	Aspirin	81	1	81	2155-10-17 08:00:00	2155-10-17 23:00:00		5.21	2155-10-16 15:48:00
12514737	28445121	30748293	61.981	F	WHITE	75.3793	123.069	59.1034	96.5	1745	7.5	13.4	192	114	0.7	13.6	1	4	8			1		1	1	1	Aspirin	81	1	81	2181-12-26 10:00:00	2181-12-26 15:00:00		2.11	2181-12-25 07:15:00
14301172	29157298	30763370	71.159	M	UNKNOWN	79.5932	113.131	55.7541	95.8475	1570	12.7	11.6	221	182	0.6	12.7	3	14	5	1		1		1	1					0				11.57	2161-02-28 01:25:00
13765876	24873533	30792450	70.8007	F	WHITE	62.1071	124.786	52.9643	96.8929	1512	6.2	10	137	134	1.3	13.9	2	3	12	1	1	1		1	1	1	Aspirin	81	1	81	2175-10-21 08:00:00	2175-10-27 21:00:00		4.11	2175-10-20 10:45:00
11104432	29316709	30792954	78.1414	M	WHITE - OTHER EUROPEAN	70.7931	123.138	56.069	97.7931	2430	10.1	13.2	98	129	0.8	13.5	2	15	5	1	1	1		1	1	1	Aspirin	81	1	81	2180-02-22 08:00:00	2180-02-24 02:00:00		2.22	2180-02-21 15:32:00
18531514	25334259	30798241	50.5466	M	WHITE	83.8261	103.783	54.7826	95.5385	3265	11.9	12.5	187	123	1.1	12.2	1	15	8			1		1	1	1	Aspirin EC	81	1	81	2165-07-19 16:00:00	2165-07-20 09:00:00		5.38	2165-07-19 15:18:00
18908038	21941144	30798280	58.2765	M	BLACK/AFRICAN AMERICAN	65.6538	100.625	64	98.8846	1555	12.4	4	214	62	0.8	11.2	2	13	2					1	1	1	Aspirin	81	1	81	2207-04-16 08:00:00	2207-04-15 23:00:00		2.96	2207-04-12 22:29:00
11725209	23130948	30799292	76.1212	F	WHITE	101.222	105.222	46.1111	99.5926	1150	9.3	11.9	208	123	0.6	14.8	2	12	4		1			1	1					0				5.85	2137-02-14 06:17:00
15057581	22078676	30809660	61.2853	F	WHITE	75.4324	103.372	56.6154	97.7	161	11.6	14.8	90	98	1.3	13.6	3	11	13					1	1	1	Aspirin	81	1	81	2165-04-19 08:00:00	2165-05-03 22:00:00	1	6.5	2165-04-15 05:05:00
19280009	26343888	30829300	55.8035	M	WHITE	100.308	133.192	62.4615	98.037	1932	9	12.5	409	81	0.6	14.6	3	13	4	1	1			1						0				8.89	2130-10-21 11:33:00
18538268	22090507	30859224	68.7036	M	OTHER	88.8947	108.605	59.8684	97.6111	1545	7.5	9.9	100	127	0.9	12.5	1	6	7			1		1		1	Aspirin	81	1	81	2112-09-15 08:00:00	2112-09-15 06:00:00		2.25	2112-09-14
13358833	27550181	30867628	65.8209	M	UNKNOWN	126.273	109.429	68.1429	96.75	1855	12.2	9.4	136	105	2.3	35.1	3	8	14					1	1					0				11.7	2136-10-26 19:36:00	2136-11-10	14.1833
10057731	29234056	30879445	50.9767	M	WHITE	71.2105	119.667	68.619	95.5789	208	7.8	17.5	332	127	7.5	15.5	3	12	16				1	1	1					0				2.95	2155-12-23 21:26:00	2156-03-10	77.1069
17854152	28058443	30911260	74.0298	M	WHITE	65.375	135.406	57.4375	95.1875	1300	8.9	13	133	127	2.5	12.3	3	3	11					1	1	1	Aspirin	325	1	325	2192-01-14 06:00:00	2192-01-14 18:00:00		10.24	2192-01-11 21:15:00	2192-01-26	14.1146
17575940	25066866	30926681	35.4588	F	WHITE	79.566	114.365	67.4038	95.4906	1220	11.1	19.9	137	84	0.7	17.8	2	14	7					1	1					0				2.16	2185-06-17 13:46:00
14539683	20128314	30941552	59.9031	M	WHITE	76.6538	119.76	58.8	100	742	7.9	6.8	35	142	2.1	15.4	3	10	11	1		1		1		1	Aspirin	81	1	81	2117-01-10 08:00:00	2117-01-23 01:00:00		2.87	2116-11-25 20:27:00
15380379	24319781	30946405	92.5486	F	WHITE	93	118	69.8947	93.32	595	9.5	14.1	176	105	0.5	15.9	2	13	7			1		1	1	1	Aspirin	81	1	81	2187-07-24 14:00:00	2187-07-29 22:00:00		3.39	2187-07-20 14:22:00
14877722	26538263	30953061	87.1931	F	WHITE	100.72	110.542	60.75	93.7308	1150	9.8	5.2	268	118	1.2	37.4	3	14	3	1				1						0				4.04	2134-03-12 18:20:00	2134-08-24	164.236
17058634	28108077	30960178	37.5248	F	UNKNOWN	67	107.091	68.3636	96.5909	1875	11.6	11.9	346	113	0.6	13	2	11	3											0				3.02	2136-07-10 16:16:00
16392905	27111988	30967715	73.9865	F	UNABLE TO OBTAIN	89.5676	103.45	51.6125	96.9189	945	7.8	10.3	160	156	0.6	12.5	2	14	2		1			1	1					0				2.41	2179-12-27 07:15:00
16596707	26335184	31019060	76.3341	F	WHITE	107.14	112.027	46.5676	97.7073	1000	7.9	0.1	42	81	1.1	14.9	2	14	6	1		1								0				3.63	2139-05-03 00:55:00	2139-09-26	145.962
11046524	20911543	31019389	74.5763	M	WHITE	93.2093	99.7045	55.5227	97.6744	1725	8.5	7	104	136	0.8	15.8	2	15	2			1		1	1	1	Aspirin EC	81	1	81	2166-07-30 10:00:00	2166-08-01 18:00:00		2.17	2166-07-30 11:30:00
14195255	27013153	31075808	74.9974	M	WHITE	95.3333	97	43.8537	98.925	1275	10.5	13.5	119	247	0.8	14	2	15	8		1	1		1	1	1	Aspirin EC	81	1	81	2190-12-31 10:00:00	2191-01-03 08:00:00		5.4	2190-12-31 07:15:00	2191-01-05	4.69792
17288578	20095775	31077364	91.7142	M	WHITE	76.12	142.542	65.2917	98.96	1203	12.5	11.5	181	99	0.9	10.7	2	8	8		1			1	1	1	Aspirin	325	1	325	2140-09-18 16:00:00	2140-09-19 15:00:00		4.87	2140-09-17 20:20:00	2140-10-01	13.1528
15674490	22585519	31080114	65.4781	F	WHITE	95.3438	115.344	57.9375	96.25	1415	10.2	4.4	61	101	0.8	14.3	1	15	9	1				1	1					0				2.21	2131-06-24 20:42:00
15829491	27444124	31092836	91.9237	M	UNKNOWN	63.0588	100.588	63.9412	97.2059	898	9.4	10.5	159	127	2.4	14.9	2	9	12					1	1	1	Aspirin	81	1	81	2171-12-04 12:00:00	2171-12-29 22:00:00		4.43	2171-12-04 08:33:00	2172-01-27	53.6437
12266695	27836694	31100420	80.0583	M	BLACK/AFRICAN	100.692	110	64.56	93.4	499	9.8	3.9	230	113	1.3	12	2	8	7	1	1					1	Aspirin	325	1	325	2172-01-24 08:00:00	2172-01-25 18:00:00		2.3	2172-01-22 12:50:00	2175-10-13	1359.47
17230235	24378282	31101078	91.5142	F	WHITE	109.36	134	56.0435	94.2083	907	10.4	7.8	239	206	0.6	13.2	2	14	2	1				1		1	Aspirin	81	1	81	2133-07-11 10:00:00	2133-07-17 21:00:00		2.02	2133-07-07 19:39:00
12759733	27022205	31116656	57.6363	M	WHITE	73.9333	117.154	72.7692	93.7692	1050	14.5	6.1	210	126	0.9	13.1	2	12	3		1			1						0				4.22	2140-08-20 15:27:00	2141-02-28	191.356
12728949	23932504	31118651	90.0968	M	WHITE	80.5	111	54.7143	96.5357	1760	8.1	4	59	110	1.1	13.4	2	14	9		1	1		1	1	1	Aspirin EC	81	1	81	2140-02-05 17:00:00	2140-02-07 10:00:00		4.24	2140-02-05 14:00:00
14388229	20727251	31139231	64.7876	M	UNABLE TO OBTAIN	70.24	104.04	65.64	99.25	465	14.3	11.7	103	141	1.4	14.7	3	3	15				1	1	1	1	Aspirin	300	1	300	2157-10-15 10:00:00	2157-10-15 17:00:00		5.49	2157-10-15 15:52:00	2157-10-21	5.33889
18658233	28359710	31168390	60.6287	F	WHITE	89.5	111.72	68.4	97.76	909	11.9	14.6	201	145	1	11	3	15	9	1		1		1	1					0				5.53	2133-08-17 19:04:00	2133-08-23	5.20556
16260703	24636063	31172186	89.4936	M	WHITE	65.4815	102.074	59.4444	98.6296	1620	5	5.8	68	63	0.2	11.3	3	13	13					1	1	1	Aspirin	81	1	81	2130-07-01 08:00:00	2130-07-11 23:00:00		4.32	2130-06-30 06:55:00	2131-03-19	261.712
12466651	27970151	31188550	89.4365	F	BLACK/AFRICAN AMERICAN	97.1	125.345	85.4828	97.6333	1357	12.5	8.9	179	91	1.5	14.8	2	6	8			1		1	1	1	Aspirin	81	1	81	2182-06-09 06:00:00	2182-06-12 10:00:00		11.86	2182-06-08 21:53:00	2182-08-26	78.0882
16975268	21034508	31222516	89.5325	F	WHITE	72.8148	125.44	53.56	95.2593	830	8.8	17.5	352	103	0.8	13	2	10	5					1		1	Aspirin	325	1	325	2148-07-13 10:00:00	2148-07-14 11:00:00		11.4	2148-07-13 12:07:00	2148-08-03	20.4951
15797182	29086193	31229585	73.7688	F	WHITE	72.4062	114.5	68.8333	98.7812	1446	11.2	11.4	126	107	1	11.5	2	14	3			1		1		1	Aspirin	81	1	81	2194-10-09 08:00:00	2194-10-13 19:00:00		3.15	2194-10-08 12:11:00	2196-05-05	574.492
11257115	20425175	31236198	73.4279	F	WHITE	79.0811	118.632	45.9211	96.1053	1044	7.1	7.9	120	108	0.8	13.6	2	3	10		1	1		1	1	1	Aspirin	81	1	81	2143-06-06 08:00:00	2143-06-07		5.45	2143-06-06 07:15:00
14196367	28196174	31241596	53.7484	M	WHITE	92.6047	93.4524	54.381	96.4186	1604	11.7	11.5	174	65	8.3	13.2	1	15	5					1						0				2.31	2180-09-30 14:21:00
14841663	22098112	31244939	58.2892	M	UNKNOWN	90.6364	98.5667	64.5333	97.3478	1385	8	12	184	187	1.3	13.8	2	8	13	1		1		1	1	1	Aspirin	81	1	81	2180-04-16 08:00:00	2180-05-07 17:00:00		14.03	2180-04-15 14:40:00
18249438	23779807	31247074	69.9383	M	WHITE	72.4	140.95	69.875	96.8333	1468	10.4	5.1	208	125	1.4	11.7	1	6	5		1	1		1	1	1	Aspirin	300	1	300	2154-12-10 10:00:00	2154-12-12 11:00:00		4.8	2154-12-09 17:11:00	2154-12-14	4.28403
12529652	25510315	31259077	34.0264	F	WHITE	106.625	104.545	56.8182	96.0455	3500	7.4	0.6	63	104	0.3	15.8	1	15	3					1		1	Aspirin EC	325	1	325	2122-01-11 10:00:00	2122-01-11 03:00:00		3.65	2122-01-10 21:09:00
19532801	23823454	31274618	79.0092	M	WHITE	102.56	118	74.3333	94.6	5000	8.3	6.4	153	100	2.1	11.6	3	13	6		1			1						0				2.11	2180-01-04 13:33:00	2181-09-02	606.435
14629329	25464626	31276114	79.4651	F	WHITE	97.4815	123.259	72	96	805	6.5	11.5	245	172	0.8	17.2	3	9	4	1		1		1						0				4	2188-06-18 20:45:00
18654207	29615706	31280192	50.4828	M	WHITE	90.6	109.417	63.8333	96.96	3045	11.4	13.1	154	104	0.6	11.4	1	8	4		1			1						0				2.9	2138-06-25 19:27:00	2142-06-18	1453.19
14885128	24630643	31282268	32.5488	M	WHITE	67.0435	121.5	53.0909	99.0435	4165	13	9	245	101	0.7	13.1	2	7	4					1						0				3.29	2117-07-20 10:42:00
15513912	22038185	31293215	77.3084	F	WHITE	75.52	111.292	55.913	100	1575	6.8	0.1	15	110	0.5	13.5	1	13	6					1						0				4.06	2111-04-23 21:34:00
14215386	24859121	31306103	73.6724	M	WHITE	70.75	136.111	48.963	96.9286	1407	8.8	12.9	377	99	3.1	18.6	2	15	3					1		1	Aspirin EC	81	1	81	2158-09-03 10:00:00	2158-09-05 15:00:00		2.02	2158-09-03 14:14:00	2158-09-15	11.4069
15595201	23546406	31332873	37.848	M	WHITE	105.657	121.25	63.3947	97.4706	2106.4	9.2	19.7	137	93	0.7	16	2	10	8					1						0				17.14	2173-11-06 17:14:00
11733904	26384756	31340730	22.1511	M	UNKNOWN	120.034	110.25	53.3214	98.9655	4310	9.6	5.4	103	89	1.1	17.4	1	3	11					1		1	Aspirin	325	1	325	2178-03-03 12:00:00	2178-03-07 02:00:00		11.77	2178-02-25 04:09:00
11865051	29848229	31383849	88.0651	M	WHITE	83.5833	146.174	69.087	95.4167	1460	9.4	9	143	123	2.8	54.3	2	11	8			1		1		1	Aspirin	81	1	81	2145-01-24 10:00:00	2145-01-31 22:00:00		3.64	2145-01-24 00:48:00	2145-02-13	19.9667
16767959	22062066	31389801	40.7274	M	UNKNOWN	114.152	121	86.4667	99.7941	1669	7.2	9.5	120	108	2.8	11.8	2	3	10	1		1		1	1	1	Aspirin	81	1	81	2110-09-23 21:00:00	2110-09-29 16:00:00		7.03	2110-09-23 16:23:00	2110-09-30	6.31736
12921573	23383995	31391132	89.0136	F	WHITE	112.654	89.7083	55.5833	94.8846	790	10.3	6.9	164	116	1	17.4	3	13	2	1				1						0				3.63	2174-01-05 22:54:00	2174-09-12	249.046
11751604	22228575	31405563	82.8411	M	WHITE	66.56	125.667	63.5	98.08	289	8.4	3	135	78	1.4	14	3	15	5						1					0				2.08	2136-11-03 16:13:00
16431163	24977987	31416245	79.1253	M	WHITE	109.542	142.435	74.9565	99.6667	1480	9.3	55.4	362	102	2.7	15.5	2	11	7		1			1						0				5	2126-02-15 18:20:00	2126-02-20	4.23611
12621053	21679166	31421277	91.9792	M	WHITE	61.5926	112.04	44.56	100	450	8.3	14.4	240	121	1.5	13.3	3	15	11					1	1					0				3.17	2119-12-24 15:50:00	2119-12-27	2.34028
11822564	22144346	31429148	53.1836	M	WHITE - OTHER EUROPEAN	106.038	110.8	69.2	96.9231	1625	10.4	15.3	199	142	1.6	25	1	14	7											0				9.75	2172-03-08 00:59:00
18052931	26319353	31429601	57.8066	F	WHITE - RUSSIAN	86.5417	101.583	56.6667	98	3600	6.6	0.4	11	59	0.2	15.2	2	15	5					1						0				2.87	2121-10-22 14:33:00	2122-01-31	100.394
12872596	25243398	31435211	66.8071	M	WHITE	106.291	110.37	55.3889	96.7091	370	5.8	2.4	36	127	1.3	10.7	3	14	17			1	1	1	1					0				15.83	2133-10-22 18:48:00
11187913	23019275	31458566	65.5033	F	OTHER	99.3958	146.696	69.4348	98.25	1470	10.5	12.1	309	120	0.8	13.1	2	9	4					1		1	Aspirin	81	1	81	2149-07-04 10:00:00	2149-07-06 12:00:00		5.07	2149-07-03 19:48:00
15351954	22457016	31462114	82.7018	F	WHITE	62.2632	109.65	50.625	97.4848	1050	7.5	9.6	131	120	0.8	14.1	3	14	3			1		1		1	Aspirin	81	1	81	2130-09-14 08:00:00	2130-09-15 15:00:00		3.09	2130-09-13 18:47:00
14082340	21482312	31462796	76.365	M	WHITE	73.2581	111.594	48.625	98.6129	973	10.1	9.3	100	147	1	13	3	15	4	1	1	1		1	1	1	Aspirin EC	81	1	81	2186-05-15 10:00:00	2186-05-16 20:00:00		2.36	2186-05-14 07:30:00
14880685	28240944	31494442	55.0768	M	WHITE	86.8462	108.519	60.7778	96.6538	1040	11.5	8.5	139	109	0.7		2	15	2					1						0				3.03	2163-01-29 07:15:00
11381324	26637797	31494478	66.5235	F	WHITE	119.657	132.4	70.92	95.3333	1300	7.3	4.9	150	245	0.2	10	2	10	7	1		1		1		1	Aspirin	81	1	81	2142-07-10 22:00:00	2142-08-03 01:00:00		15.05	2142-07-10 15:11:00
10279520	21389738	31507851	87.884	F	UNKNOWN	83.5	113.446	58.3036	97.9583	1141	8.4	2.5	129	102	0.9	11.4	2	11	7		1			1	1	1	Aspirin	81	1	81	2118-11-27 10:00:00	2118-11-28 14:00:00		7.7	2118-11-19 20:34:00
11913203	29758537	31513908	80.7354	M	WHITE	83.7353	109.294	68.2647	97.1176	1713	9.7	13.5	91	101	0.7	18.8	2	6	14		1	1		1	1	1	Aspirin EC	81	1	81	2149-09-27 10:00:00	2149-09-30 10:00:00		22.71	2149-09-26 14:00:00
14115302	22172706	31522732	83.9399	M	UNKNOWN	75.7857	109.462	50.3077	97.1852	1255	6.7	0.4	8	96	0.7	14.3	1	14	8					1						0				3.84	2128-12-09 06:49:00
19653844	24320933	31532169	62.6676	M	WHITE	94.9524	105.3	53.85	97.6316	2220	8.9	7.7	197	76	0.3	13.4	2	3	8					1	1	1	Aspirin	300	1	300	2170-09-04 10:00:00	2170-09-04 16:00:00		28.11	2170-09-01 19:55:00	2170-09-29	27.1701
12289074	23635485	31544530	57.2871	M	HISPANIC/LATINO - CENTRAL AMERICAN	97.6923	114.73	54.4865	94.7308	400	7.7	11.3	209	166	2.6	10.4	3	14	6	1		1	1			1	Aspirin	81	1	81	2159-04-16 08:00:00	2159-05-03 22:00:00		3.45	2159-04-16 02:27:00
11760663	24987624	31583024	74.3379	F	UNKNOWN	78.7	109.65	63.15	94.55	2600	9.9	10.5	312	102	0.8	11.5	2	14	2			1		1	1	1	Aspirin	81	1	81	2131-05-05 08:00:00	2131-05-05 08:00:00		9.19	2131-05-04 10:00:00
19349435	22475565	31594732	58.755	M	UNKNOWN	127.714	107.852	58.4074	96.1786	2270	9.7	11.4	139	110	0.7	18.2	3	14	4		1	1		1		1	Aspirin	325	1	325	2127-10-08 10:00:00	2127-10-17 15:00:00		9.06	2127-10-03 18:31:00	2127-11-07	34.2285
13109270	24754104	31596132	57.0965	F	HISPANIC/LATINO - DOMINICAN	76.7576	138.122	50.9512	98.0294	1540	8.9	12.3	322	94	1.6	28.3	2	7	12	1				1	1	1	Aspirin	81	1	81	2133-02-05 04:00:00	2133-02-10 20:00:00		5.6	2133-02-04 22:33:00	2135-06-19	864.06
18595337	24705042	31599831	59.1397	F	WHITE	106.432	146.321	81.0625	99.9118	841	12.3	8.2	109	149	0.5	12.9	2	12	6					1						0				4.28	2114-02-21 00:32:00
11966397	22513142	31600824	69.3548	M	WHITE	77.5417	158.591	89.6818	93.9091	3435	11.4	15	148	126	0.7	11.9	3	11	3					1		1	Aspirin	81	1	81	2154-05-15 10:00:00	2154-05-24 23:00:00		5.06	2154-05-10 19:50:00	2155-12-08	576.174
16082135	26910472	31635743	81.4013	F	WHITE	77.1515	102.324	43.1765	97.2121	1788	9.4	7.6	130	85	0.8	10.2	2	14	7	1	1	1		1		1	Aspirin	81	1	81	2199-05-28 10:00:00	2199-06-03 14:00:00		6.67	2199-05-27 19:21:00
16097925	20461991	31638539	33.0988	F	UNKNOWN	100.85	112.023	62.1364	96.75	3050	5.7	5.9	46	120	1.8	15	2	14	17					1	1					0				8.63	2123-02-06 02:27:00	2123-02-25	18.8979
18626776	26318788	31646940	84.172	F	WHITE	88.25	105.846	48.5	96.5	1149	9.6	18	252	133	1.1	16.5	2	15	5					1	1					0				2.89	2179-03-04 19:19:00	2179-11-27	267.195
16620482	24513511	31678833	27.2403	M	ASIAN	98.8571	88.16	39.16	96.2083	2165	9.2	11	223	99	7.9	15.1	3	14	6			1		1	1	1	Aspirin	81	1	81	2124-03-30 10:00:00	2124-04-08 18:00:00		7.26	2124-03-29 11:33:00	2124-04-23	24.5188
19960105	20796727	31681448	65.6293	F	WHITE	114.577	119.615	45.3846	99.6538	1320	8.8	20	457	195	1	22.6	2	14	7			1		1	1	1	Aspirin	325	1	325	2146-08-19 10:00:00	2146-08-29 21:00:00		6.05	2146-08-18 19:57:00	2147-12-29	497.169
10188935	22289170	31689161	86.3247	M	OTHER	54.3333	109.435	59.6522	96.9167	2020	12.6	7.4	134	103	1.4	9.9	1	14	4			1		1		1	Aspirin	81	1	81	2164-04-28 10:00:00	2164-04-29 05:00:00		4.01	2164-04-28 13:51:00
13645451	24962458	31711732	88.4489	M	WHITE	74.5714	96.9091	57.7879	92.3714	3245	9.3	15	270	109	1.5	15.4	2	14	9					1	1	1	Aspirin EC	81	1	81	2110-06-14 10:00:00	2110-07-09 21:00:00		6.7	2110-06-13 23:10:00
19177306	29195001	31725625	65.4015	M	WHITE	101.259	97.0645	66.1935	95.0357	575	11.7	5.4	120	70	1.7	13.6	3	3	11		1			1	1	1	Aspirin EC	81	1	81	2122-05-27 10:00:00	2122-05-30 12:00:00		24.84	2122-05-27 21:24:00
11842519	26100504	31791282	59.5554	F	WHITE	95.1481	118.393	58.8571	97.2222	495	7.3	13.1	230	142	1.9	13.6	3	7	10				1	1		1	Aspirin	81	1	81	2162-08-13 10:00:00	2162-08-13 19:00:00		21.72	2162-07-22 20:54:00	2169-06-09	2513.13
16074364	23848578	31792088	81.4911	F	WHITE	114.192	106.667	67.8333	92.8462	1465	10.8	9.5	319	181	1.4	14.2	3	15	4	1				1		1	Aspirin	81	1	81	2185-06-29 08:00:00	2185-07-06		3.77	2185-06-28 19:08:00	2185-09-11	74.2028
13269747	25584074	31792549	65.4807	M	BLACK/AFRICAN AMERICAN	129.486	92.3333	63.1818	96.8	2286	9.9	4.8	179	231	1.3	14.7	3	3	6	1	1	1		1	1	1	Aspirin	325	1	325	2160-06-24 10:00:00	2160-06-30 10:00:00		16.92	2160-06-24 13:57:00	2160-07-11	16.4187
13228252	23868763	31796786	61.3581	F	BLACK/CAPE VERDEAN	73.1613	107.121	66.1667	99.2581	1688	7.6	8.1	151	155	0.6	14.1	1	15	4		1	1		1	1	1	Aspirin	325	1	325	2141-05-11 10:00:00	2141-05-17 11:00:00		2.32	2141-05-11 18:43:00
10098215	29752040	31800901	56.8155	F	WHITE	110.419	128.194	73.5161	98.9062	443	13.4	9.1	112	127	2.2	12.5	3	3	11					1						0				5.82	2117-10-25 20:40:00	2118-09-19	328.139
19450234	21788170	31806344	41.5564	F	HISPANIC OR LATINO	102.161	102.64	75.84	90.1429	1043	13.2	10.8	305	109	1.1	20.7	2	13	6			1		1						0				11.72	2139-07-22 22:22:00	2139-08-29	37.0681
16057835	27045970	31811379	71.387	F	WHITE	114.081	128.788	70.0606	93.7838	3660	10.4	8.1	607	75	0.3	16.1	3	14	4		1			1		1	Aspirin	81	1	81	2192-05-22 10:00:00	2192-06-08 21:00:00		9.14	2192-05-21 19:57:00	2195-05-05	1078.17
15179083	23597615	31847679	60.6186	F	UNABLE TO OBTAIN	48.6	100.32	55.4	97.12	33	9.9	16.4	96	108	1.8	25.9	3	7	17				1	1	1					0				6.84	2155-08-14 22:55:00
18504243	27228902	31853325	70.94	F	ASIAN - ASIAN INDIAN	119.394	117.312	73.5938	98.0645	2675	6.7	0.1	34	345	0.7	13.9	3	10	7					1	1					0				3.8	2162-12-10 13:40:00	2162-12-14	3.43056
17926392	20343752	31869260	79.0495	M	WHITE	65.9286	122.069	52.4828	99.5357	963	8	16.4	268	110	4.3	11.2	3	3	11	1			1	1	1	1	Aspirin	81	1	81	2199-01-19 16:00:00	2199-01-25 09:00:00		5.61	2199-01-19 12:28:00	2199-01-25	5.48056
11956374	21043364	31901126	41.3334	M	WHITE	81.3478	119.304	64.9565	94.3043	2725	14.4	13.8	370	124	0.9	13.5	2	12	2	1	1			1						0				8.91	2164-05-01 18:41:00
16406930	28080363	31915917	76.7849	F	WHITE	106.833	97.84	49.16	95.3333	383	8.7	27.6	357	86	1.5	28.6	3	15	7	1	1				1					0				2.81	2122-10-14 16:31:00	2122-10-22	7.31181
11269936	25554051	31916029	53.8208	M	WHITE	94.5862	128.222	69.4444	97.1379	838	15.2	33.3	180	100	1.3	10.3	3	10	7		1		1	1						0				3.03	2149-10-27 19:22:00
16303797	22438734	31944194	60.0007	M	WHITE	107.512	120.644	64.0222	97.7209	1885	8.8	7.2	153	186	0.7	11.8	2	15	3	1	1			1	1					0				2.24	2124-12-31 12:15:00
14066157	23768765	31971315	68.8269	M	WHITE	69.0741	107.296	46.8519	99.8462	1625	8	12.3	155	93	0.9	29	2	8	5	1	1	1		1	1	1	Aspirin	81	1	81	2125-10-30 10:00:00	2125-11-03 18:00:00		9.39	2125-10-29 06:04:00	2127-05-02	549.747
10297708	22677931	31999886	89.5859	M	WHITE	74.3448	116.647	48.4118	96.6429	1380	8.3	5.8	108	101	1.5	11.8	3	11	9			1	1	1	1	1	Aspirin	81	1	81	2136-08-03 08:00:00	2136-08-08 10:00:00		33.21	2136-08-02	2136-10-04	63
18746935	25499461	32000279	68.1761	M	BLACK/AFRICAN AMERICAN	95.24	99.2083	66.7917	94.96	0	11	13.4	314	54	13.6	12.9	3	10	14			1	1	1	1	1	Aspirin	81	1	81	2176-03-06 08:00:00	2176-03-12 09:00:00		7.72	2176-03-06 01:19:00	2176-03-13	6.94514
11607541	28364206	32003885	73.8973	F	WHITE	96.8667	101.067	41.7667	97.7143	2275	8.9	18	233	328	1.5	14.6	2	10	10	1	1	1		1	1	1	Aspirin	325	1	325	2148-11-23 10:00:00	2148-11-25 06:00:00		10.52	2148-11-23 17:12:00
19929286	23276264	32004492	71.7478	F	WHITE	93.6923	127.72	56.92	96.9615	1170	14.3	13.9	161	124	1.2	12	2	12	11			1		1	1	1	Aspirin	81	1	81	2191-10-01 01:00:00	2191-10-06 05:00:00		4.95	2191-09-30 19:33:00	2193-11-21	782.185
17999877	25811324	32008552	82.026	M	WHITE	84.2059	96.8243	51.027	99.5	2695	8.2	10.9	126	129	1.1	14.2	2	15	3		1	1		1	1	1	Aspirin EC	81	1	81	2111-01-10 10:00:00	2111-01-13 15:00:00		3.18	2111-01-10 11:45:00
15108146	29814494	32009588	80.4886	F	UNKNOWN	87.1667	119.783	60.6957	99.25	2160	9.5	10.1	225	84	0.9	12.4	1	8	4		1	1		1						0				5.46	2154-06-28 11:03:00	2154-07-03	4.53958
11771928	28233556	32027486	68.4443	F	WHITE	90.2143	113.464	52.8929	95.6207	1255	7.6	9.5	67	99	0.9	12.3	2	3	13	1		1		1	1	1	Aspirin	81	1	81	2126-06-14 08:00:00	2126-06-24 10:00:00		3.13	2126-06-12
15102490	23599497	32050907	44.5571	M	WHITE	84.9062	112.953	66.8125	96.8056	2285	11.1	28	251	105	0.4	12.8	2	7	7					1		1	Aspirin	325	1	325	2130-07-23 10:00:00	2130-07-24 23:00:00		9.49	2130-07-23 11:19:00
15008104	23149350	32067349	61.5528	M	BLACK/AFRICAN AMERICAN	80.5385	84.7826	59.5652	93.8182		15.5	9.3	138	68	8.4	17.4	1	5	15					1	1					0				2.22	2123-07-21 21:34:00	2123-07-23	1.10139
12958472	29697815	32095268	45.5535	M	WHITE	97.2	127	82.2083	98.04	3820	13.8	9.9	269	101	0.9	10.1	1	7	5					1						0				6.71	2116-07-21 04:10:00
10299070	23701404	32107176	54.1841	F	WHITE	97.08	123.88	63.6	99.4	0	9.7	6.9	187	114	6.2	11.5	3	3	11	1			1	1						0				12.04	2193-03-08 16:54:00	2193-08-31	175.296
11127127	27797071	32117398	91.0684	F	UNKNOWN	73.2593	107.038	52.6538	98.3929	0	8	16.3	172	250	3.4	16	3	13	13	1			1	1	1	1	Aspirin	81	1	81	2188-01-26 03:00:00	2188-02-03 07:00:00		3.75	2188-01-25 23:46:00
16009988	21552322	32117668	46.9008	M	UNKNOWN	47.913	127	74	100	2410	13.6	5.6	216	115	0.9	11.5	2	14	1					1	1					0				3.7	2168-11-25 00:28:00
19528638	25617592	32124093	69.2624	M	HISPANIC/LATINO - DOMINICAN	84.3182	111.75	55.0682	96.2558	1380	11.5	14.6	149	129	1	17.8	1	6	13	1				1	1					0				3.02	2134-04-06 12:39:00	2134-04-23	16.4729
14151932	22881205	32128463	81.9739	M	ASIAN - KOREAN	94.4828	111.194	47.5161	96.4483	1185	9.7	4.8	412	153	2	12.6	2	11	10					1	1					0				5.8	2127-12-22 17:21:00	2131-05-01	1225.28
16481658	23175403	32132014	36.8794	F	WHITE	88.087	132.609	102.087	98	2910	14.2	15	303	132	0.4	10.3	3	15	4		1			1						0				3.64	2166-11-18 04:52:00	2166-11-21	2.79722
16504173	27405913	32144102	72.2506	F	WHITE	70.3667	146.188	57.4375	95.8065	3740	11.8	8.3	135	101	1.2	16.3	3	3	7		1	1		1	1	1	Aspirin EC	325	1	325	2110-04-02 10:00:00	2110-04-04 10:00:00		21.08	2110-04-02 12:59:00	2110-07-12	100.459
16824018	21372167	32149396	57.5504	F	WHITE	81.4571	119.054	51.2568	99.4667	2885	10.7	23.5	252	56	1.1	12.6	1	13	8	1				1	1	1	Aspirin	325	1	325	2187-07-21 10:00:00	2187-08-10 22:00:00		4.54	2187-07-21 00:16:00
19484871	28653781	32157105	52.2896	F	WHITE	64.9259	108.537	65.8049	98.2963	1935	8.8	11.5	185	175	1.1	12.4	2	15	9			1		1	1					0				3.09	2172-04-15 18:55:00
17244581	21731923	32160238	55.7284	M	ASIAN - ASIAN INDIAN	107.467	121.548	78.8871	99.8462	932	9.4	6.9	139	113	0.8	12.5	2	3	12					1						0				10.61	2150-09-24 00:47:00
12377638	20006999	32160575	81.4585	M	WHITE	81.1714	99.8478	50.1087	98.25	777	8.5	9.7	70	124	0.9	15.5	2	14	11		1	1		1	1	1	Aspirin	81	1	81	2127-06-17 17:00:00	2127-06-18 12:00:00		3.09	2127-06-17 10:45:00
10038933	25129047	32166508	34.6941	M	WHITE	108.4	125.903	60.7097	95.9032	2448	13.2	13.7	171	163	0.7	13.5	1	10	6	1	1			1						0				5.36	2148-09-10 12:09:00
19239533	24183208	32181461	77.38	F	OTHER	78.4615	122.333	51.0833	96.0769	2635	6.9	1.7	23	187	2.3	11.8	3	14	9		1			1		1	Aspirin	81	1	81	2140-05-18 10:00:00	2140-05-25 18:00:00		3.51	2140-05-18 18:38:00
15426838	27247343	32182830	82.96	F	WHITE	73.88	131.125	50.75	93.84	2850	12.5	8.8	227	133	0.5	16.1	3	6	5					1	1	1	Aspirin	81	1	81	2132-12-16 10:00:00	2133-01-08 14:00:00		23.36	2132-12-16 15:23:00	2133-01-08	22.359
10167784	26706672	32190450	74.8034	F	WHITE	90.44	131	52.0323	99.2174	2622	12.2	16.3	329	166	0.7	11.6	2	9	4			1		1		1	Aspirin	81	1	81	2165-11-08 08:00:00	2165-11-08 19:00:00		24.8	2165-10-20 22:10:00	2166-01-29	100.076
16795519	27238334	32196175	76.2333	F	WHITE	98.6471	133.912	88.5	97.2353	950	11	9.7	17	88	1.3	10.1	1	12	9					1		1	Aspirin	81	1	81	2175-04-11 08:00:00	2175-04-11 21:00:00		9.44	2175-03-27 04:51:00
17595401	25539893	32213722	75.3355	F	WHITE	92.4872	112.538	37.3846	98.4615	3115	7.9	5	93	169	0.9	14.2	2	3	15	1	1	1		1	1	1	Aspirin	325	1	325	2196-05-03 10:00:00	2196-05-09 11:00:00		13.01	2196-05-02 12:36:00	2202-08-19	2298.47
16617005	21492398	32215390	72.7181	M	WHITE	64.1765	113.306	58.9722	99.9429	2500	11.5	6.8	202	141	0.5	10.4	2	10	3					1	1					0				16.17	2151-09-20 18:35:00	2151-10-12	21.2257
18807164	27739572	32223328	65.8224	M	WHITE	84.4167	113.265	54.3824	99.1081	520	6	5.3	76	238	1.8	17.3	3	14	6	1				1						0				5.21	2175-10-28 09:05:00
13388100	25621042	32245718	55.9379	M	OTHER	74.1724	109.452	60.129	97.8148	2330	11	14.7	81	106	1	13.3	1	15	8			1		1	1	1	Aspirin EC	81	1	81	2163-12-10 08:00:00	2163-12-10 09:00:00		3.09	2163-12-09 13:08:00
12426136	21579454	32250961	39.4057	M	UNKNOWN	102.214	118.937	77.0794	98.7273	2045	9.1	10.7	103	135	1	11.6	2	15	8					1	1					0				2.39	2133-05-29 04:00:00	2133-05-30	0.833333
14806426	27463236	32257052	85.2202	M	WHITE	79.5172	111.767	58.8667	96.4667	1821	11.5	11.6	118	123	0.8	11.5	2	15	4		1	1		1	1	1	Aspirin EC	81	1	81	2156-03-21 18:00:00	2156-03-22 11:00:00		3.07	2156-03-21 10:30:00
13410910	27648581	32263948	72.4191	F	WHITE	96.4783	99.3913	58.3913	96.7391	3496	10.8	9.1	200	101	0.9	22.9	2	11	10			1		1	1	1	Aspirin EC	325	1	325	2152-06-02 10:00:00	2152-06-04 08:00:00		15.2	2152-06-02 07:15:00
17467484	21442746	32275260	70.8284	M	WHITE	73.8889	120.278	66.5556	97.2222	2748	15.2	8.2	161	125	0.9	13.1	2	10	10		1			1	1	1	Aspirin	81	1	81	2166-10-30 10:00:00	2166-11-08 19:00:00		2.46	2166-10-30 07:15:00
10577827	27299674	32275647	87.5678	F	WHITE	72.4615	152.52	64.88	96.4583	1070	12	14.1	140	106	1	14.5	2	5	5					1						0				2.85	2191-07-27 02:40:00
12869050	26052515	32285806	47.0106	M	BLACK/AFRICAN AMERICAN	82.76	131.708	78.2083	96.52	944	13.3	13.1	152	103	1.1	12.7	2	6	4		1			1	1	1	Aspirin	325	1	325	2183-01-05 10:00:00	2183-01-16 21:00:00		11.86	2183-01-04 20:36:00
19831176	25589435	32304819	77.0651	F	UNKNOWN	85.4138	136.241	66.6897	99.4138	768	10.5	11.7	232	123	0.5	10.1	3	4	6			1		1						0				15.02	2149-01-24 18:49:00	2149-02-18	24.216
15000130	29919383	32306664	59.8852	F	WHITE	108.125	108.042	63.6667	98.0833	1875	9.4	14.6	167	99	0.6	14.2	2	15	3	1		1		1	1	1	Aspirin	81	1	81	2139-11-21 10:00:00	2139-11-21 07:00:00		2.5	2139-11-20 07:15:00
12253839	29900078	32325692	65.288	M	WHITE	78.9535	112.202	60.5	99.2444	1512	7.6	8.5	84	132	2.5	14.8	2	8	11			1		1	1	1	Aspirin EC	81	1	81	2165-04-15 10:00:00	2165-04-21 09:00:00		7.35	2165-04-15 10:21:00
13764015	21333956	32330413	76.9534	F	BLACK/AFRICAN AMERICAN	78	114.48	61.28	99.44	1175	11.4	10.1	129	97	0.9	17.8	2	9	13		1			1	1					0				3.8	2189-12-14 16:44:00	2190-07-08	205.303
10534245	22320526	32333965	43.9282	M	BLACK/AFRICAN AMERICAN	104.462	113.4	66.04	99.0385	4005	11.3	8.1	177	97	2.6	16.9	3	13	11			1	1	1	1					0				9.5	2155-12-06 00:35:00	2156-02-22	77.9757
13430469	28789040	32416354	36.3013	M	WHITE	80.72	113.72	53.08	98.1667	3600	8.9	11.6	146	137	1.1	10.5	2	10	12			1		1	1					0				22.76	2149-04-21 01:29:00
14886851	22881153	32469152	78.6223	F	WHITE	70.2593	103.036	60.9107	98.8148	2388	8.4	8.4	118	72	0.5	15.2	1	14	3		1	1		1	1	1	Aspirin	81	1	81	2136-08-16 10:00:00	2136-08-15 18:00:00		3.28	2136-08-15 07:15:00
19392911	20880650	32474889	78.0491	F	WHITE	115.815	94.8462	68.8077	91.4815	2135	13.5	10.9	203	97	1	20.1	2	13	4	1		1		1		1	Aspirin	81	1	81	2184-01-19 03:00:00	2184-01-19 10:00:00		5.92	2184-01-18 22:04:00	2184-09-27	252.081
16333512	21773493	32482959	49.0191	F	WHITE	125.282	131.189	67.3514	99.0513	84	8.8	11.4	148	77	3.2	58.6	3	7	17				1	1	1					0				12.71	2183-01-07 23:11:00
10637413	24367708	32489544	86.131	F	UNABLE TO OBTAIN	105.917	136.25	50.875	99.5417	586	9.7	10.1	137	174	1.4	12.9	3	8	7	1			1	1	1	1	Aspirin	325	1	325	2111-03-14 10:00:00	2111-03-21 18:00:00		28.13	2111-02-17 20:19:00	2111-04-08	49.1535
14435216	26074838	32505492	32.3178	M	WHITE	92.7143	119.24	65.12	95.3929	2050	6.1	23.1	178	109	2	15.6	3	3	11				1	1	1					0				12.17	2181-04-27 02:08:00	2181-05-25	27.9111
15498638	29636116	32505690	88.159	F	WHITE	80.5769	155.32	56.88	96.0385	1800	7.6	6.1	274	90	3.4	12.3	3	15	4			1		1						0				3.47	2188-02-28 07:01:00	2190-07-09	861.708
12323516	20706499	32527000	52.5849	F	WHITE	87.2632	99.3438	59.9375	92.8158	1130	9.2	10.4	210	99	0.6		2	3	7	1				1	1	1	Aspirin	81	1	81	2121-08-03 08:00:00	2121-08-15 21:00:00		12.98	2121-08-02 14:48:00
12424248	26568325	32530313	56.4937	M	UNABLE TO OBTAIN	78.5	125.345	63.4138	96.5714	2360	11.9	14.1	163	124	0.6	12.8	1	3	9			1		1	1	1	Aspirin	81	1	81	2130-07-01 10:00:00	2130-06-30 17:00:00		2.18	2130-06-30 08:00:00
10828256	26344582	32560694	64.1252	M	UNABLE TO OBTAIN	75.963	133.556	70.5556	96.4444	2650	12.7	11.7	267	111	1.1	13.5	2	13	2		1	1		1		1	Aspirin EC	81	1	81	2151-02-15 10:00:00	2151-02-18 09:00:00		5.78	2151-02-15 17:21:00
16209910	29683528	32561724	43.0858	F	WHITE	71.1081	102.057	50.9143	98.973	749	9	9.1	86	85	1.5	23.5	3	7	15					1	1					0				13.14	2178-02-01 13:45:00	2178-03-31	57.4271
15696083	22681874	32575752	70.6429	M	WHITE	91.1429	109.514	53.2857	99.5714	1315	6.9	4.6	55	98	1.4	15.3	1	10	8			1		1	1	1	Aspirin	300	1	300	2155-08-29 08:00:00	2155-09-01 08:00:00		9.79	2155-08-23 19:42:00
19461413	21035079	32599973	28.8889	F	WHITE	129.846	115.48	53.52	93.0385	2040	7.6	22.5	179	97	0.5	29	3	13	8			1		1	1					0				13.88	2146-11-21 16:17:00
10069992	28478673	32603460	58.4257	F	WHITE	106.737	103.579	58.6579	95.7632	1764	8.3	8.9	55	49	0.6	14	1	14	7	1		1		1	1					0				3.05	2173-06-05 11:35:00
13366982	23172421	32609845	56.4283	F	HISPANIC/LATINO - DOMINICAN	74.4	121	51.48	100	3095	9.7	15	148	164	0.6	11.9	2	4	6	1	1	1		1	1					0				20.3	2130-06-06 10:04:00
13955356	25624432	32637171	61.8318	F	UNKNOWN	83.7308	104.963	61.1111	96.68	2800	11.1	17.8	266	137	1.3	10.8	1	14	10			1		1	1	1	Aspirin	81	1	81	2137-11-01 08:00:00	2137-11-03 10:00:00		2.52	2137-10-31 19:31:00
17888255	23336951	32744001	66.4193	M	WHITE	64.6538	122.345	63.8966	99.1923	3705	7.9	7.1	124	274	0.6	16.1	2	3	9	1				1	1	1	Aspirin	300	1	300	2173-06-07 08:00:00	2173-06-09 14:00:00		18.37	2173-06-02 09:15:00	2173-06-21	18.6146
11182822	22951112	32744241	74.6368	M	WHITE	86.7931	114.143	58.4	95.7241	2280	10	14	299	131	0.7	13.4	2	14	7	1	1	1		1	1	1	Aspirin	81	1	81	2152-08-20 10:00:00	2152-08-28 21:00:00		5.3	2152-08-20 13:45:00
19860398	22469497	32761120	71.3838	M	UNKNOWN	86.88	103	59.5833	94.9583	1140	12.7	10.2	158	103	0.9	12.3	2	8	11					1	1					0				10.56	2115-05-21 04:00:00	2115-05-31	9.83333
12126715	21025895	32768025	52.3406	M	WHITE	77	144.091	82.2273	97.5455	1810	14.5	11.5	222	92	0.7		2	5	4					1		1	Aspirin	325	1	325	2158-05-06 10:00:00	2158-05-06 15:00:00		3.24	2158-05-04 21:06:00
13709738	24937770	32779125	66.1536	M	WHITE	70.7826	129.481	53.0192	94.2174	2485	12.2	17.2	214	100	0.7	13.9	3	9	6	1	1			1						0				16.59	2174-02-26 02:32:00	2174-04-21	53.8944
13416080	23699313	32787345	69.2024	M	WHITE	78.8077	138.828	58.25	97.0741	2795	8.9	11.6	113	129	1.2	12.3	2	9	10		1			1		1	Aspirin	325	1	325	2170-03-16	2170-03-20 09:00:00		9.19	2170-03-15 22:38:00
17776666	20831668	32793644	77.7955	F	UNKNOWN	92.15	98.6452	52.2903	96.975	705	6.2	15.3	127	67	1.3	14.5	3	13	8	1		1		1	1	1	Aspirin	325	1	325	2133-10-19 04:00:00	2133-10-19 12:00:00		7.2	2133-10-18 12:53:00	2134-05-01	194.463
14891723	23429883	32799000	72.6074	F	WHITE	69.3077	106.92	47.16	96.0769	60	8.5	6.1	202	156	3	10.9	3	15	8	1		1	1	1		1	Aspirin	325	1	325	2150-08-18 08:00:00	2150-08-19 13:00:00		2.63	2150-08-10 19:55:00	2152-09-12	763.17
17329921	22306157	32814605	65.0133	M	WHITE	64.8333	102.32	62.6	98.28	1740	13.2	11.6	190	134	0.9	10.6	2	7	4			1		1						0				18.89	2164-01-05 20:14:00	2165-09-01	604.157
17092426	21675562	32838899	89.1005	F	WHITE	97.7097	108.1	55.6667	98.1613	1050	12.3	10.9	208	99	0.4	14.1	2	13	4		1			1	1	1	Aspirin	81	1	81	2149-02-06 22:00:00	2149-02-12 22:00:00		2.1	2149-02-06 16:58:00	2149-04-01	53.2931
11076206	20326682	32887731	63.0474	F	WHITE	110.152	95.1818	54.2727	97.6061	1400	8.6	17.3	122	180	1.3	15.7	2	6	13	1		1		1	1	1	Aspirin EC	81	1	81	2188-01-18 08:00:00	2188-01-26 16:00:00		8.14	2188-01-18 07:15:00
12746532	28922520	32911554	48.6671	M	WHITE	94.5	101.926	66.7778	98.5769	2446	9.5	3.3	139	89	1.3	13.7	2	3	12					1	1	1	Aspirin	325	1	325	2177-09-01 10:00:00	2177-09-21 18:00:00		15.12	2177-09-01 15:53:00
18091782	23244584	32931989	52.2437	M	UNKNOWN	67.3448	106.897	73.2069	99.1481	2045	13.9	13.4	255	213	1.2	12.9	1	15	8			1		1	1					0				2.62	2180-03-30 00:03:00	2180-04-01	1.99792
16887277	29844387	32950847	57.1804	M	UNKNOWN	79.4	114.652	61.0435	99.0385	1815	10.3	11.7	100	145	0.6	16.2	2	8	8			1		1	1	1	Aspirin EC	81	1	81	2153-03-10 08:00:00	2153-03-14 22:00:00		4.31	2153-03-07 21:20:00
18081252	23732818	32973435	32.4949	F	UNKNOWN	125.929	129	72.8667	98.7857	1040	8.8	10.3	162	123	0.8	11.8	2	15	3					1						0				3.16	2135-06-30 18:12:00
17996934	24047037	32973878	61.7866	F	WHITE	75.0571	111.914	52.3714	99.1429	1688	10.3	7.9	131	149	0.4	13.8	2	6	7			1		1	1	1	Aspirin EC	81	1	81	2170-10-16 10:00:00	2170-10-17 15:00:00		9.38	2170-10-15 07:15:00
14680297	24205332	32996688	53.541	F	WHITE	93.9565	106.479	57.5208	99.2609	1987	9.2	6.9	162	96	0.8	10.9	1	15	4			1		1	1	1	Aspirin	325	1	325	2186-07-17 10:00:00	2186-07-18 19:00:00		4.07	2186-07-17 14:00:00
10404852	29950575	32998153	77.9907	F	WHITE	72.3929	122.889	58.4074	97.7857	769	8	7.3	100	127	0.5	13.4	2	15	3		1			1	1					0				2.19	2184-12-27 20:05:00	2187-03-09	801.163
17923146	20123964	33001172	49.3944	M	WHITE	83.8966	126.333	62	97.2759	4860	9.9	3.5	100	103	0.7	33.9	2	13	5	1	1			1		1	Aspirin	325	1	325	2113-05-25 10:00:00	2113-05-28 06:00:00		2.71	2113-05-25 01:19:00	2113-10-24	151.945
15956776	21522101	33003202	40.4727	M	OTHER	101.96	126.827	58.9231	96.76	2890	12.4	6.7	215	247	0.5	26.5	2	3	5	1	1			1	1	1	Aspirin	325	1	325	2130-07-02 10:00:00	2130-07-05 22:00:00		11.08	2130-06-22 15:12:00
19732617	22795852	33012121	80.1656	M	WHITE	80.4688	113.156	57.625	98.2812	2050	7.1	14.8	140	137	1.1	14	3	10	9	1		1	1	1	1	1	Aspirin EC	81	1	81	2176-03-01 08:00:00	2176-03-08 07:00:00		21.47	2176-03-01 11:15:00	2176-03-22	20.5312
19588064	22717178	33020184	89.8539	F	ASIAN	90.4	124.6	79.2	100	1479	11.5	7.1	173	104	0.9	15.8	2	8	5	1	1			1	1	1	Aspirin	325	1	325	2189-11-09 10:00:00	2189-11-12 10:00:00		3.04	2189-11-08 20:55:00	2192-06-09	943.128
11162996	22465903	33034232	31.2083	M	WHITE	79.6923	106.75	57.875	93.1923	2230	12.6	8.6	178	89	3.3	12.3	3	13	9			1		1						0				20.53	2154-03-18 01:42:00
17967156	26968901	33041966	63.103	M	HISPANIC/LATINO - DOMINICAN	93.3333	119.286	61.5714	99.2963	1565	7.5	10.9	147	114	0.7	13.3	1	14	5	1		1		1		1	Aspirin EC	81	1	81	2118-02-07 16:00:00	2118-02-08 10:00:00		2.3	2118-02-07 14:39:00
17712322	25304921	33046820	71.186	F	BLACK/AFRICAN AMERICAN	107.818	152.097	60.3871	93.0208	633	8.5	0.2	10	148	0.5	17.4	3	3	11		1			1						0				4.71	2158-03-10 04:11:00	2158-03-22	11.8257
13062030	20846206	33062405	66.4758	M	UNKNOWN	82	100.947	58.3158	98.1282	1054	9.4	12.4	127	146	1.8	15.5	3	9	13					1	1					0				2.4	2154-06-23 18:22:00	2154-07-09	15.2347
15219352	23126169	33073214	59.2717	F	BLACK/AFRICAN AMERICAN	118.308	115.321	73.1429	95.3333	1810	10.3	10.7	176	146	0.7		2	13	7			1		1	1					0				8.55	2146-04-09 17:24:00
13478306	23527405	33081528	65.193	M	WHITE	70.6364	111.55	57.7	96.4545	1350	12.7	10.7	68	183	0.7	14	2	15	4	1				1						0				2.2	2169-03-12 11:45:00
12185775	28580033	33081968	54.9237	F	WHITE	95.7021	117	43.8936	99.1304	1115	9.8	2.2	164	135	5.5	14.1	3	14	8	1			1	1	1					0				3.74	2186-12-04 08:35:00	2196-02-05	3349.64
12375824	25515084	33109024	60.6984	M	WHITE	70.0357	125.903	57.8387	98.5	3470	8.6	9.4	233	148	0.9	12.5	1	9	4		1			1						0				6.76	2188-09-12 02:01:00
18439312	26107633	33144651	70.0026	M	UNKNOWN	51.5556	107.944	69.2222	98.1923	2284	14.3	12.7	193	146	1.1	11.1	2	3	13		1	1		1	1	1	Aspirin	300	1	300	2137-01-03 08:00:00	2137-01-14		6.7	2137-01-01 22:53:00
13551085	24373983	33148104	69.0639	M	HISPANIC/LATINO - CENTRAL AMERICAN	78.7297	119.676	64.5946	98.8108	805	9.6	8.1	170	76	1.1	13.7	2	15	4	1	1	1		1		1	Aspirin	81	1	81	2174-01-25 08:00:00	2174-01-26 05:00:00		4.36	2174-01-24 07:15:00
17064199	26839284	33153385	88.386	M	WHITE	115.565	123.136	67.3182	94.7778	2250	7.6	11.5	189	113	1.2	72.2	3	13	3			1		1		1	Aspirin	81	1	81	2146-05-21 22:00:00	2146-06-05 22:00:00		5.68	2146-05-21 16:12:00	2146-07-28	67.325
14320848	25999089	33205866	63.8647	M	WHITE	118.44	100.148	62.5926	93.24	125	15.3	5.6	120	226	2.3	10.9	3	3	18	1	1		1	1	1					0				25.69	2175-11-12 19:56:00
10401318	20194785	33233259	53.8737	M	WHITE	88.8462	114.6	59.84	96.5385	1150	9.4	12.3	250	96	0.9	12.5	2	10	7					1	1					0				11.3	2156-11-15 02:47:00
12142361	25919548	33253990	47.6685	F	BLACK/AFRICAN AMERICAN	60.4783	134.652	90.6957	99.8333	1110	9.5	9.5	292	108	0.4	14.5	3	3	4	1		1		1	1	1	Aspirin	325	1	325	2169-09-02 10:00:00	2169-09-06 11:00:00		7.42	2169-09-02 03:59:00	2169-09-09	6.83403
17516073	22962378	33266207	88.633	M	WHITE	91.68	98.625	61.75	97.2917	2905	10.9	6.8	83	102	1.2	13.9	2	14	5		1			1		1	Aspirin	325	1	325	2127-08-20 14:00:00	2127-08-28 11:00:00		3.06	2127-08-20 10:51:00	2127-09-03	13.5479
17028661	23660095	33279548	26.9314	M	WHITE	85.2188	145.533	95.2667	96.6364	2642	14.6	10.1	260	98	1.1	12.8	2	15	8			1		1	1					0			1	12.05	2142-12-07 04:18:00	2142-12-15	7.82083
14765354	27368831	33296841	58.2685	M	WHITE	114.16	151.269	90.9231	95.32	1555	14.2	21.1	167	133	0.9	11.3	2	14	5			1		1						0				12.61	2178-04-09 01:50:00
16059088	27486132	33321131	55.5918	F	WHITE	98.36	113.64	63.72	98.28	1960	12.4	8.7	271	93	0.5	12.4	2	3	5	1	1			1	1					0				19.9	2196-08-04 15:21:00	2197-07-04	333.36
18765309	29229158	33324957	63.7504	M	BLACK/AFRICAN AMERICAN	93	104.286	61.5714	97.2895	3425	10	6.3	187	68	1	11.5	2	9	4	1				1		1	Aspirin	81	1	81	2136-10-01 11:00:00	2136-10-08		2.39	2136-10-01 07:52:00
14773159	23232045	33369287	76.9262	F	WHITE	60.4865	123.459	43.6757	95.2703	2440	9	8.1	237	91	1.9		1	13	10	1				1	1	1	Aspirin	325	1	325	2189-12-07 10:00:00	2189-12-14 16:00:00		3.98	2189-12-05 07:15:00
12209212	22811886	33381407	28.0646	F	WHITE	107.462	112.75	66.9167	95.4231	1740	10	9.2	55	85	0.6	13.6	2	15	5					1						0				5.25	2117-01-24 14:30:00
12110863	25451218	33399947	62.9623	F	WHITE	80.0909	118.913	69	95.7692	2580	7.7	6.8	63	99	1.2	13.8	2	12	10		1	1		1	1	1	Aspirin	325	1	325	2152-12-17 10:00:00	2152-12-25 16:00:00		9.19	2152-12-17 17:13:00	2156-05-11	1240.28
15763754	25982557	33400448	83.9811	F	WHITE	79.8286	125.083	56.0556	97.6389	765	8	8.3	136	153	0.8	13.1	2	15	3		1			1	1	1	Aspirin	325	1	325	2149-12-30 08:00:00	2150-01-01 12:00:00		7.06	2149-12-25 07:48:00	2150-01-01	6.675
17316473	29472242	33403178	44.1192	M	WHITE	101.903	105.661	76.5323	84.7667	305	13	11	172	198	1.9	13.7	3	15	11		1			1	1	1	Aspirin	300	1	300	2186-02-13 10:00:00	2186-02-16 21:00:00		3.53	2186-02-13 12:54:00	2186-02-16	2.4625
10760672	29128660	33413406	47.4315	M	UNKNOWN	70.36	130.96	63.4	99.4	1585	13.5	10.4	222	105	0.8	11.5	1	7	4		1			1						0				8.11	2129-06-07 14:30:00	2129-06-24	16.3958
13124745	20698655	33434459	73.7197	M	WHITE	78.5	121.25	50.375	98.7917	790	8.9	57.6	590	50	0.9	13.9	2	13	8			1		1	1	1	Aspirin	325	1	325	2115-09-21 02:00:00	2115-09-21 04:00:00		3.69	2115-09-20 19:48:00	2117-04-02	559.175
18848357	25735275	33445110	72.8424	M	WHITE	89.9231	102.296	51.7778	99.2692	3680	10	11.2	124	138	0.7	15.2	2	14	5		1	1		1	1	1	Aspirin	325	1	325	2171-11-04 10:00:00	2171-11-10 14:00:00		2.25	2171-11-04 16:05:00
11166681	26474913	33445699	68.8118	M	WHITE	75.875	118.875	54.9167	96.8333	1470	10.7	6.3	213	89	1.4	11.2	2	14	6	1				1						0				2.49	2175-10-24 04:56:00
18110085	24457132	33452927	77.138	M	WHITE	84.52	96.4	48.84	92.84	55	9.1	13.3	415	171	1	31.2	2	14	6	1				1		1	Aspirin	81	1	81	2171-02-21 08:00:00	2171-02-26 10:00:00		4.3	2171-02-20 10:05:00	2171-02-25	4.57986
19605281	21266120	33477025	91.9585	F	WHITE	81.931	120.68	54.72	97.6552	685	6.1	18.2	140	118	2.5	12.6	2	14	5					1						0				2.63	2132-12-16 02:01:00	2133-03-27	100.916
16933308	29492615	33477256	66.1383	F	OTHER	69.72	161.833	79.6667	97.5	995	14.1	14.7	179	148	0.7	11.2	2	13	1			1		1						0				5.32	2148-02-21 05:25:00	2148-12-29	311.774
13332287	25674581	33501856	62.0919	M	WHITE	89.7241	150.067	68.1	98.8276	1665	11.5	7.7	216	152	0.7	13.7	2	11	3		1			1						0				2.22	2185-02-03 13:33:00
11031774	24880194	33504108	81.0004	M	WHITE - OTHER EUROPEAN	82	103.24	57.88	100	800	8	10.8	77	133	0.7	11.8	2	14	10			1		1	1	1	Aspirin	81	1	81	2154-01-01 01:00:00	2154-01-01 09:00:00		4.06	2153-12-31 13:25:00
10763193	23696346	33521348	23.8521	F	OTHER	91.16	111.174	58.1304	98.36	1510	10.9	13.1	203	92	0.8	12.7	1	14	2					1						0				2.87	2160-11-07 05:17:00	2161-04-21	164.78
17409226	28694271	33522470	86.8231	F	OTHER	111.911	122.636	52.2727	97.375	3650	7.5	13	156	145	1	10.5	2	8	7		1	1		1	1	1	Aspirin	81	1	81	2137-10-28 19:00:00	2137-10-30 09:00:00		7.33	2137-10-28 15:07:00
16962073	25184658	33528856	72.4207	M	WHITE	83.9375	107.2	56.3846	99.8	1865	7.6	5.5	69	89	0.7	14.2	2	15	6		1	1		1	1	1	Aspirin EC	81	1	81	2136-06-02 08:00:00	2136-06-03 16:00:00		3.07	2136-06-02 15:27:00
18428786	28446060	33532508	38.7924	F	UNKNOWN	92.7778	115.278	75.1111	96.1111	2770	7.8	6.3	57	135	0.8	13.3	1	15	11	1				1	1					0				3.52	2132-10-16 10:13:00	2132-10-18	1.57431
17805187	23624351	33565962	68.8406	M	WHITE	62.72	131.76	61.04	95.68	4195	13.1	10.9	164	128	1.4		1	14	7	1				1		1	Aspirin	81	1	81	2123-11-05 08:00:00	2123-11-12 19:00:00		3.45	2123-11-03 23:23:00	2126-03-09	856.026
18257244	21876518	33570158	52.2333	F	WHITE	108.333	97.6346	52.6346	94.9462	3960	7.2	13.5	343	102	0.4	12.3	1	14	8					1						0				4.57	2122-03-27 05:16:00
10227550	24800275	33599244	83.6782	M	UNKNOWN	60.28	145.2	70.04	92.7083	18	6.6	12.1	47	124	3.7	15.4	3	7	13					1						0				4.65	2144-09-04 17:11:00	2144-09-10	5.28403
11564045	27081037	33606601	71.6073	F	WHITE	77.8	102.939	51.1515	97.3846	506	8.9	12.3	114	97	1.1	13	2	14	6			1		1	1	1	Aspirin	81	1	81	2112-08-09 20:00:00	2112-08-10 10:00:00		2.52	2112-08-09 19:23:00
16416367	24951092	33609800	55.3168	M	UNKNOWN	87.68	94.3077	64.4231	97	952	10.1	7.3	123	138	0.7	10.1	2	6	12					1	1	1	Aspirin	81	1	81	2170-04-30 08:00:00	2170-06-06 17:00:00		16	2170-04-26 17:17:00
15306094	24623320	33631476	74.6626	F	UNKNOWN	93.1852	106.833	60.7083	90.2667	2825	9.9	6.9	110	96	0.8	11.6	2	15	4					1						0				5.96	2188-08-30
16221250	23282331	33635540	80.735	M	WHITE	68.8462	106.261	75.7391	96.6667	430	13.5	11.2	135	149	1.4	10.9	3	14	8			1	1	1	1	1	Aspirin	81	1	81	2140-09-26 08:00:00	2140-09-26 10:00:00		11.24	2140-09-25 15:28:00	2140-10-06	10.3556
11050359	29779708	33640350	67.1313	M	WHITE	79.6522	104.826	61.3043	100	173	7.2	5.1	242	158	9.8	15.7	3	5	15	1			1	1	1	1	Aspirin	325	1	325	2130-02-18 10:00:00	2130-02-27 04:00:00		2.94	2130-02-17 23:20:00	2131-03-14	389.028
19235707	26941902	33645153	27.0871	M	UNKNOWN	132.741	108.4	76.04	93.7778	1600	13.4	9.2	265	91	0.9	18.1	3	12	5			1	1	1	1	1	Aspirin EC	81	1	81	2176-02-18 08:00:00	2176-02-18 20:00:00		16.51	2176-02-01 19:13:00	2176-02-24	22.1993
14789176	20853502	33693678	89.177	F	HISPANIC/LATINO - DOMINICAN	61.7826	131.761	62.7391	99.6757	1423	8.8	6.7	40	106	0.3	12	3	13	11			1		1	1	1	Aspirin	325	1	325	2138-03-07 06:00:00	2138-03-07 14:00:00		10.64	2138-03-06 15:11:00	2140-05-26	811.367
14548428	26311379	33708841	84.6789	F	UNKNOWN	71.08	110.444	56.6667	97.56	684	8.5	9	182	83	0.8	20.7	2	5	12					1	1	1	Aspirin	81	1	81	2123-09-10 08:00:00	2123-09-16 17:00:00		7.73	2123-09-05 22:41:00	2124-07-02	300.055
17257177	27628348	33719300	79.605	M	WHITE	82.4783	96.2174	70.9565	94.1364	1370	11.8	15.5	199	289	1.3	16.4	2	6	13			1	1	1	1	1	Aspirin	81	1	81	2116-08-09 08:00:00	2116-08-10 13:00:00		2.57	2116-08-08 23:24:00	2116-08-11	2.025
12668698	29124258	33733648	73.2273	M	UNKNOWN	74	113.2	52.4	99.52	1791	10.6	9.5	64	152	1.3	15.5	2	5	13	1	1			1						0				12.93	2126-03-25 00:21:00	2126-04-19	24.9854
13537559	21066640	33755900	52.1253	M	UNKNOWN	122.76	119.6	82.92	94.04	1405	7.9	7.9	160	112	0.8	16.5	3	11	5			1	1	1	1					0				7.97	2117-02-15 18:30:00	2117-02-23	7.22917
14112048	20885792	33762516	47.5164	M	WHITE	87.2121	97.7241	70.9655	98.2121	5115	12.7	7.4	154	92	1.3	17.6	2	15	4			1		1	1	1	Aspirin	81	1	81	2121-07-11 08:00:00	2121-07-21 12:00:00		8.94	2121-07-08 14:14:00
11462863	22106219	33765335	56.9257	M	WHITE	67.2593	90.32	71.28	98.12	3565	12.2	8.3	142	84	1.3	26.5	1	14	8					1	1	1	Aspirin	81	1	81	2142-12-05 04:00:00	2142-12-14 18:00:00		2.8	2142-12-05 02:31:00	2143-07-30	236.895
11236633	24126826	33769887	26.3532	F	WHITE - OTHER EUROPEAN	78.2778	110	64.2973	93.9167	750							3	3	8			1		1	1					0				35.59	2151-05-10 00:17:00
14350618	21847668	33771939	58.5467	M	UNKNOWN	118	96.9062	52.6562	95.25	640	9.1	2.7	40	100	1.2	9.6	3	3	18				1	1	1					0				16.96	2133-07-19 16:10:00	2133-08-05	16.3264
18618974	20909981	33776852	28.1649	F	WHITE	97.68	123.542	75.4167	97.6087	955	11.4	10.1	290	89	0.6	13.1	2	14	4					1						0				2.66	2133-03-02 05:05:00
12815857	29915352	33787331	49.5676	M	OTHER	118.654	126.36	70.24	94.1481	1875	10	12.5	287	168	0.6	13.4	3	14	5	1				1						0				7.18	2128-07-26 07:15:00
13983282	20372482	33807870	65.922	F	BLACK/AFRICAN AMERICAN	73.913	130.667	62.875	98.9565	2800	8.9	12.8	172	221	1.7	14.6	2	14	6	1				1		1	Aspirin	325	1	325	2193-12-03 10:00:00	2193-12-09 23:00:00		3.41	2193-12-03 17:52:00	2199-01-14	1867.26
13038869	26145591	33811581	86.2755	M	UNKNOWN	75.2727	145.848	68.2424	98.303	800	11.5	11.8	253	144	0.6	12.2	2	8	7					1						0				13.08	2137-04-11 14:56:00	2137-05-19	37.3778
19117072	25036128	33834452	51.9143	M	WHITE	90.3462	104.593	58.5185	94.68	2445	14.7	14	190	143	1	12.3	3	10	9		1			1	1					0				9.79	2134-11-30 22:21:00
19738586	26273953	33834621	91.3311	F	WHITE	103.083	102.096	60.4615	96.24	1310	8.9	28.6	100	68	1.2	16.8	2	7	12					1	1	1	Aspirin	81	1	81	2147-05-01 10:00:00	2147-05-13 23:00:00		7.82	2147-05-01 22:05:00
11233629	26875920	33848922	59.6539	F	UNKNOWN	93.6364	112.81	53.381	96.7273	565	6.6	16.5	45	176	1.8	21.3	2	8	13					1						0				2.12	2185-08-27 20:11:00	2185-09-13	16.159
10224976	26148096	33880358	39.141	M	WHITE	139.83	109.64	71.54	96.2041	925	6.6	14.1	316	125	0.7	13.4	3	15	3					1						0				5.2	2164-02-21 17:33:00	2164-03-07	14.2688
12487543	29175120	33920310	44.4814	M	OTHER	111.308	131.92	78.52	95.7692	605	9.9	5.9	39	110	1.2	19	3	7	13				1	1	1					0				12.93	2148-06-24 20:00:00	2148-07-07	12.1667
16553071	24244403	33922461	91.2947	F	WHITE	76.2121	130.966	67.5172	95.0909	865	10.7	9.4	54	120	1.4	13.9	2	13	6	1	1			1		1	Aspirin	81	1	81	2151-04-22 10:00:00	2151-04-24 21:00:00		3.29	2151-04-18 14:51:00
15721149	25452075	33930375	74.8584	F	WHITE	81.7568	106.257	56	98.9459	1503	7.5	6.9	446	95	0.8	11.7	2	15	8			1		1	1	1	Aspirin	81	1	81	2198-11-10 08:00:00	2198-11-22 15:00:00		2.48	2198-11-10 00:16:00	2199-04-17	157.989
12737402	29656929	33947679	47.026	M	UNKNOWN	92.9459	132.132	58.6974	99.8684	1620	7.4	6	60	105	0.7	18.3	2	6	10					1						0				3.89	2132-01-10 11:47:00	2132-03-01	50.509
18473296	26998331	33950991	78.7135	F	PATIENT DECLINED TO ANSWER	86.1923	106.607	50.3571	94.375	773	7.2	6.6	299	80	0.4		2	13	8		1			1	1					0				9.01	2163-09-18 14:16:00	2163-09-27	8.40556
14346010	25906890	33954197	82.0092	M	WHITE	97.32	131.8	72.04	93.12	850	10.6	11	144	129	1.3	31.2	3	11	7					1		1	Aspirin	81	1	81	2136-01-04 22:00:00	2136-01-13 11:00:00		3.47	2136-01-04 19:08:00	2136-01-14	9.20278
15690176	28741289	33963449	19.5342	F	OTHER	84.4583	137.583	61.72	100	2325	8.1	11.5	138	84	0.6	11.6	1	15	2					1						0				5.52	2148-07-14 03:06:00
18790826	29324710	33975208	61.8539	F	WHITE	104.8	117.143	62.3214	96	1580	9.9	8.7	257	166	1.3	16.1	2	14	5		1			1	1	1	Aspirin EC	81	1	81	2149-11-09 10:00:00	2149-11-11 20:00:00		6.98	2149-11-08 20:57:00
11168491	24741052	33979090	60.7311	M	WHITE	106.333	114.67	66.98	98.9796	1081	5.8	2.1	44	109	0.5	15.2	3	3	16		1			1	1	1	Aspirin	325	1	325	2154-10-06 10:00:00	2154-10-09 21:00:00		8.16	2154-09-25 00:59:00
19630335	27650017	33991157	52.858	M	WHITE	77.0847	137.542	68	98	820	6.9	2.3	30	156	1	14.6	2	14	13					1		1	Aspirin	324	1	324	2138-11-24 09:00:00	2138-11-25 03:00:00	1	3.21	2138-11-09 20:41:00
18164304	29997500	34008495	71.361	F	WHITE	84.92	113.435	63.6957	94.68	770	9.4	10.4	124	94	0.9		3	13	6					1						0				3.28	2115-05-13 02:07:00	2115-05-27	13.9118
12822417	29370917	34028253	51.3528	M	UNKNOWN	104.467	96.7	65.7333	95.2333	2316	15.7	13.6	151	217	1.5	11.2	3	12	11	1		1		1	1	1	Aspirin	81	1	81	2134-05-10	2134-05-23 20:00:00		9.73	2134-05-09 20:15:00
18152377	24517143	34044852	55.3689	F	WHITE	84.7097	103.034	67.5517	93.1154	520	6.4	16.7	75	115	1.8	11.1	3	3	15				1	1	1					0				7.53	2140-05-14 17:29:00	2140-05-22	7.27153
15624384	20898627	34059261	57.4456	M	WHITE	99.4	125.25	74.3	96.1579	1500	11.6	13	160	197	0.8	10.6	2	14	2	1				1						0				4.06	2159-06-12 16:16:00
13054784	20045781	34060207	71.9574	M	UNABLE TO OBTAIN	86.2143	102.483	75.7586	99.2759	1315	6.7	8.8	64	84	1.9	14.3	1	11	7					1						0				4.22	2177-12-16 16:02:00	2178-03-24	97.3319
11928692	22384987	34070963	77.9297	F	WHITE	89.8889	98.1481	58.5185	96.2593	68	10.8	12.8	268	164	1.6	12.4	3	6	11	1		1	1	1	1	1	Aspirin	81	1	81	2179-12-08 08:00:00	2179-12-08 11:00:00		13.69	2179-12-07	2179-12-21	14
19193410	20751000	34096792	44.5827	F	WHITE	106.875	107	67.2353	97.3125	405	8.4	5.1	62	62	0.4	18.9	3	3	17					1	1					0				2.84	2178-08-01 20:02:00	2178-08-08	6.16528
18508804	25933590	34099989	43.8455	M	UNKNOWN	86.4615	117.684	63.8947	98.7692	2295	12.6	6.4	165	82	0.8	11.8	1	13	9					1	1					0				2.01	2152-11-04 19:48:00
11927813	22839248	34103876	86.4285	F	WHITE	110.857	95.3103	52.4483	93.7083	752	7.7	10.3	132	86	1.4	30.3	3	7	14					1	1	1	Aspirin	81	1	81	2181-06-06 10:00:00	2181-06-11 09:00:00		14.24	2181-06-06 12:00:00	2181-07-11	34.5
17519775	21045261	34110734	64.052	M	WHITE	82.5122	121.8	62.625	98.9268	885	10	8.8	55	79	0.6	15.5	2	15	7	1				1	1	1	Aspirin	81	1	81	2162-01-22 08:00:00	2162-01-22 13:00:00		2.1	2162-01-20 00:08:00
13753545	23290317	34121111	80.2254	F	BLACK/AFRICAN AMERICAN	89	135.6	48.84	95.7037	50	11.2	13.5	251	126	4.1	12.6	3	14	6				1	1						0				2.07	2142-03-23 19:32:00	2142-05-04	41.1861
13884781	29515950	34122819	71.9055	M	BLACK/AFRICAN AMERICAN	64.8148	114.727	62.0909	99.2593	1815	11.7	6.3	144	99	0.8	13.6	2	9	6			1		1						0				5.77	2167-11-27 16:56:00
18284921	20134206	34130756	38.2652	M	WHITE	66.963	131.222	54.963	96.5185	1630							3	4	5			1		1	1					0				37.25	2175-04-07 21:01:00
18628296	28663947	34144618	32.4322	F	WHITE	95.16	113.92	62.2	99.72	1355	4.8	11.1	48	120	0.5	23.7	2	8	13					1	1					0				4	2179-06-07 20:49:00
19326654	25280516	34168695	71.4564	F	UNKNOWN	86	104.952	51.871	94.6207	2875	10.6	6	240	69	1.6	12.1	3	7	10					1	1	1	Aspirin	81	1	81	2154-06-22 08:00:00	2154-06-22 13:00:00		14.07	2154-06-16 16:48:00	2154-06-30	13.3
11429121	25179006	34180005	77.7255	M	WHITE	76.5385	121.571	60.8571	97.4474	1790	10.1	16	191	116	2.1	11.5	3	12	8	1		1	1	1		1	Aspirin	81	1	81	2184-09-22 06:00:00	2184-10-01 21:00:00		4.61	2184-09-21 22:02:00
13200139	24197685	34190051	53.8103	M	WHITE	76.5417	98.7826	60.1304	99.25	2110	14.3	16	161	144	2	14.8	3	15	8			1		1	1	1	Aspirin	81	1	81	2182-10-24 08:00:00	2182-10-28 15:00:00		5	2182-10-23 22:31:00	2182-10-28	4.06181
14429516	21069032	34201442	92.402	F	WHITE	112.273	101.591	69.3182	94.5909	2900	14.1	7.6	147	134	1.3	14.3	2	15	4	1				1						0				2.08	2140-05-26 18:37:00
18625915	22190291	34208107	92.6608	M	ASIAN - CHINESE	88.48	117.87	65.7391	93.92	2885	13.8	13.1	157	98	1.4	28.5	2	12	6	1		1		1		1	Aspirin	81	1	81	2180-09-06 08:00:00	2180-09-10 11:00:00		9.76	2180-08-30 01:18:00	2180-09-13	13.9458
12283084	23415284	34210732	61.4734	M	OTHER	74.8182	113.136	56.1364	98.7727	1073	12.7	11.7	198	126	0.6	11.2	2	5	5	1	1	1		1	1					0				17.91	2126-06-22 21:52:00
18079244	23009738	34220602	41.9414	F	WHITE	131.852	104.981	62.7692	98.037	680	9.9	1.1	24	44	2.4	17.8	3	15	14					1	1	1	Aspirin	81	1	81	2176-12-16 10:00:00	2176-12-21 21:00:00		8.79	2176-12-09 19:59:00
11201847	25609622	34235898	70.1999	M	WHITE	82.1111	102.192	48.7692	94.6296	1200	10.2	15.6	180	25	1.5	11.3	3	14	3	1	1			1	1	1	Aspirin	81	1	81	2113-03-17 10:00:00	2113-03-22 16:00:00		4.34	2113-03-15 00:24:00	2115-05-21	796.983
16501746	22797806	34238844	53.0378	F	WHITE	64.96	99.2	47.48	96.64	115	7	6.2	24	96	6.6	22.9	3	13	16			1	1	1	1					0				16.14	2132-01-14 19:24:00	2132-04-04	80.1917
10186925	22362747	34241430	64.3767	F	WHITE	58.8846	130.348	49.3913	93.5769	2135	8.4	3.8	220	144	4.1	13.4	3	7	7	1	1	1	1	1		1	Aspirin	325	1	325	2189-05-18 10:00:00	2189-05-19 18:00:00		13.9	2189-05-17 20:07:00	2194-03-18	1765.16
17380643	23896196	34249796	64.6869	M	WHITE	97.5436	96.2167	58.3333	94.0541	2775	10.6	1.4	160	112	1.6	12.6	2	15	8					1	1					0			1	6.67	2111-09-08 21:14:00
13126641	27212332	34250725	86.6044	M	WHITE	61.8889	116.4	54.72	99.5926	3520	5.7	15.5	193	181	0.9	10	1	13	7			1		1	1	1	Aspirin	81	1	81	2126-08-20 08:00:00	2126-08-19 19:00:00		6.24	2126-08-09 10:43:00	2129-04-30	994.553
19423953	23873032	34263941	73.2873	M	WHITE	83.6	109.829	56.1714	99.3714	1530	8.1	13.5	142	98	0.8	13.6	2	14	5		1	1		1	1	1	Aspirin EC	81	1	81	2174-04-16 08:00:00	2174-04-18 09:00:00		2.35	2174-04-15 22:48:00
19792194	21938682	34271727	89.6547	F	WHITE	115.44	101.44	60.96	95	2469	11.1	18.5	218	148	1.1	13.7	1	13	2		1			1	1	1	Aspirin	81	1	81	2120-08-27 10:00:00	2120-08-31 16:00:00		3.67	2120-08-27 03:13:00
16616254	23989265	34274319	45.8744	F	UNKNOWN	115	130.13	62.1852	96.4	1015	10.6	16.8	200	124	1	11.1	2	14	5					1		1	Aspirin	81	1	81	2133-11-16 08:00:00	2133-11-24 16:00:00		4.98	2133-11-16 09:15:00
12756004	21743682	34280478	77.5114	F	OTHER	78.28	129.712	68.6346	99.8	2073	10.6	7	318	137	0.6	10.4	2	7	5		1	1		1						0				7.98	2136-07-05 19:05:00	2136-10-17	103.205
12753907	27484831	34290467	88.4747	F	UNKNOWN	77.3	92.1094	52.4219	92.0286	2945	11.5	9	253	118	1		2	14	5		1	1		1	1	1	Aspirin	81	1	81	2185-06-23 11:00:00	2185-07-05 19:00:00		12.23	2185-06-23 09:14:00	2185-07-05	11.6153
14366256	20653015	34312224	78.7948	M	BLACK/AFRICAN AMERICAN	100.881	112.41	53.6923	98.6341	1800	12.1	9.2	203	105	2.6	16.3	2	8	11	1		1		1	1	1	Aspirin	81	1	81	2178-10-18 10:00:00	2178-10-30 18:00:00		7.44	2178-10-18 06:41:00	2179-05-18	211.722
18657260	23167516	34312748	77.59	F	WHITE	73.3333	108.576	59.7273	97.0625	1621	7.9	5.9	89	133	0.9	13.6	1	12	10			1		1	1	1	Aspirin EC	81	1	81	2153-08-04 10:00:00	2153-08-11 11:00:00		6.98	2153-08-04 12:00:00
14155916	20422432	34317467	60.8209	M	WHITE	89.0909	129.389	76.7778	96.7708	1825	9.3	14.3	433	150	0.9	36	2	14	2	1	1	1		1		1	Aspirin	81	1	81	2153-10-27 10:00:00	2153-11-03 22:00:00		7.75	2153-10-27 19:35:00
12531951	24272088	34318482	73.5878	M	WHITE	86.359	122.737	52.4	95.2308	2399	9	8.2	115	90	0.8	14	1	13	6			1		1		1	Aspirin EC	81	1	81	2182-08-05 08:00:00	2182-08-12 01:00:00		2.21	2182-08-03 16:31:00
18455402	26039491	34320919	77.6052	M	WHITE	71.9348	107.304	63.3261	99.3191	1204	7.3	4.7	79	89	1.1	15.3	2	3	12					1	1	1	Aspirin	81	1	81	2193-08-09 10:00:00	2193-09-13 21:00:00		35.26	2193-08-09 07:15:00	2204-01-24	3818.7
16643806	20247409	34351511	70.0677	M	WHITE	105.621	112.645	75.1613	95.7297	1110	6.6	3.3	52	64	4.4	20.2	3	9	13		1		1	1	1					0				9.1	2201-01-25 17:04:00	2201-02-06	11.2889
18037264	25914792	34355417	80.9912	M	UNKNOWN	69.963	107.385	60.4231	94.2308	2795	14	9.4	146	83	1.2	11.7	2	10	11		1			1	1					0				10.83	2148-12-28 00:18:00
14670622	24495067	34363258	53.7287	F	WHITE	117.423	103.712	56.1923	96.2143	804	7.6	6.5	66	67	0.6	20.4	2	3	16				1	1	1					0				12.52	2131-09-24 03:45:00	2131-10-06	11.8438
19453971	28522694	34369680	75.9579	M	UNKNOWN	85.5714	106.108	54.3784	99.8	521	7.8	14.6	145	113	1.5	13.5	3	6	13	1		1	1	1	1	1	Aspirin	81	1	81	2113-12-17 08:00:00	2113-12-17 12:00:00		45.34	2113-12-16 20:34:00	2114-01-31	45.1431
13518094	23098550	34393060	75.9946	M	WHITE	66.2308	135.04	68.64	95.1154	1250	9.4	4	104	101	1	20	3	11	6			1		1	1					0				6.35	2166-12-29 23:30:00
17792917	27691789	34405801	89.3384	F	WHITE	64.871	124.594	51.0469	93.8929	2580	11.4	7.3	193	126	0.9	13.5	3	15	3			1		1	1	1	Aspirin	81	1	81	2180-05-05 10:00:00	2180-05-10 20:00:00		2.12	2180-05-03 14:00:00
16658411	21480209	34413489	66.4252	F	WHITE	72.5833	102.667	46.8333	98.2778	1720	7.1	13.3	158	122	0.7	14	2	10	7			1		1	1	1	Aspirin	81	1	81	2141-06-05 10:00:00	2141-06-06 06:00:00		2.96	2141-06-05 07:15:00
11262894	27397901	34422883	67.7757	M	WHITE	94.6364	116.027	49.3784	98.4242	1337	9.6	17.3	149	103	1.3	13.2	2	15	8		1			1	1	1	Aspirin	300	1	300	2114-10-12 08:00:00	2114-10-16 17:00:00		6.83	2114-10-11 07:15:00	2116-11-22	772.698
16446532	27659688	34465005	64.8203	M	ASIAN - SOUTH EAST ASIAN	81.4143	107.042	61.507	99.5942	1260	7.3	4.7	71	152	1.4	14.1	2	3	14			1		1	1	1	Aspirin	81	1	81	2177-10-27 10:00:00	2177-11-03 13:00:00		3.16	2177-10-27 14:44:00	2183-09-17	2150.39
17190208	21212718	34470361	64.0295	M	WHITE	57.5161	148.389	68.4167	97.8182	3012	13.1	8.4	162	104	0.9	12.1	2	6	5		1	1		1						0				22.88	2192-01-11 18:42:00	2196-11-25	1779.22
16807585	28202872	34482815	84.9262	M	WHITE	81.4286	108.571	53.2286	99.1515	1910	10.5	6.4	109	100	0.7	13.2	2	3	9		1	1		1	1	1	Aspirin EC	81	1	81	2172-12-04 08:00:00	2172-12-07 21:00:00		3.34	2172-12-04 07:15:00
16892791	29770173	34502372	69.2131	M	BLACK/AFRICAN AMERICAN	70.2222	127.739	42.3913	98.8148	1330	9.2	15.7	361	81	1.4	14.3	1	15	2					1		1	Aspirin	325	1	325	2110-03-20 10:00:00	2110-03-22 21:00:00		2.74	2110-03-19 19:36:00
18455165	22765209	34503775	79.5355	F	UNKNOWN	89	157.375	77.5	98.4583	335	8	4.6	161	92	2.2	11.1	3	12	5	1		1		1		1	Aspirin	81	1	81	2184-07-17 08:00:00	2184-07-22 09:00:00		10	2184-07-14 14:15:00	2184-08-04	20.4062
12985940	29906888	34505141	68.3587	M	WHITE	111.6	89.6957	62.3478	94.4	1005	12.7	8.1	205	119	1.5	11.5	3	3	15					1	1	1	Aspirin	81	1	81	2144-05-19 08:00:00	2144-06-09 10:00:00		12.09	2144-05-11
16742822	24398094	34518648	62.4751	M	PATIENT DECLINED TO ANSWER	98.4615	105.885	63.5	96.3846	1825	6.3	1.7	6	62	0.8	16.5	3	14	11						1					0				2.88	2150-06-23 18:13:00	2150-09-13	81.241
16283741	29393908	34522604	73.8783	F	WHITE	97.9302	105.173	68.1531	96.3171	1157	11.3	12.1	210	102	0.7	15.7	3	15	9		1			1	1					0				3.18	2120-11-16 19:04:00	2120-11-20	3.20556
12990140	29022270	34528818	54.3059	M	WHITE	103.962	121.308	51.4615	95.1923	3365	10.1	9.3	331	99	0.8		2	15	3	1				1	1	1	Aspirin	81	1	81	2151-04-27 10:00:00	2151-05-06 03:00:00		12.13	2151-04-22 17:30:00	2151-05-05	12.2708
11559130	23343691	34541647	89.5377	M	WHITE	102.885	104.68	51.8	95.9167	1478	11.8	13.5	323	82	1.3	11.9	1	12	4	1				1						0				2.27	2125-07-16 09:40:00	2125-08-07	21.5972
12951637	24968948	34550556	50.6661	M	OTHER	62.125	111.129	60.6774	99.2188	1228	12.2	12.3	167	101	1	12.4	3	10	3					1		1	Aspirin	81	1	81	2167-09-02 10:00:00	2167-09-06 12:00:00		12.32	2167-09-01 07:07:00
13481227	21444188	34565896	80.9762	F	WHITE	80.1923	116.16	47.24	100	1645	9.1	12.3	163	135	0.5	11.6	2	7	6					1	1					0				26.92	2184-12-22 18:50:00
19079543	23993034	34572677	71.0193	M	WHITE	80.0789	99.4167	57.1667	93.7632	5200	6	5.1	18	87	0.7	12.6	2	8	8					1		1	Aspirin	81	1	81	2147-01-08 10:00:00	2147-01-09 10:00:00		6.94	2147-01-08 00:18:00	2147-01-15	6.9875
10019777	27738145	34578020	51.1117	M	WHITE	96.6087	109.5	69.8182	99.4783	799	7.2	13.1	140	125	0.8	13.9	2	14	7		1			1						0				7.13	2187-02-10 18:57:00	2187-04-29	77.2104
16977280	23445471	34578961	68.2308	M	WHITE	81.7353	100.971	60.0429	97.1481	1445	10.4	17.5	210	141	0.7	12.9	2	6	7		1	1		1	1	1	Aspirin	81	1	81	2185-03-26 08:00:00	2185-03-27 06:00:00		2	2185-03-26 07:15:00
19650793	20792056	34592853	91.0992	M	WHITE	77.4348	123.227	50	96.3478	720	9.7	24.9	150	134	1.2	22.8	2	14	5					1		1	Aspirin	325	1	325	2160-02-06 21:00:00	2160-02-06 21:00:00		2.13	2160-02-06 15:33:00
12542998	27298333	34610324	78.5141	F	WHITE	92.64	118.64	55.28	98.48	160	5.3	11.1	166	112	1.5	11.9	3	14	12	1			1	1	1					0			1	8.86	2161-07-07 18:19:00
19687015	27747598	34612105	38.0905	M	HISPANIC/LATINO - PUERTO RICAN	117.769	97.8333	41.375	95.1154	1850	9.9	22.1	300	103	0.9	21.4	2	14	2			1		1	1	1	Aspirin EC	81	1	81	2181-02-07 08:00:00	2181-02-15 18:00:00		6.15	2181-02-03 01:35:00
13790647	27638990	34619495	79.0983	M	UNKNOWN	61.6164	123.231	62.1538	96.7671	423	7.3	8.2	144	99	1.6	13	3	9	15	1	1			1	1	1	Aspirin	81	1	81	2141-02-07 12:00:00	2141-02-21 15:00:00		15.89	2141-02-05 21:45:00	2141-02-21	15.0938
14354220	21087887	34651190	75.0431	F	UNKNOWN	84.037	142.077	58.1538	97.1852	1011	10.1	4	205	151	3.5	12.2	2	13	4					1						0				2.07	2136-01-16 17:55:00
16441592	26033789	34777670	91.315	F	UNKNOWN	85.9583	116.348	69.2609	96.2083	300	12	7.1	281	183	1	16.8	2	14	6			1		1	1	1	Aspirin EC	81	1	81	2177-04-26 08:00:00	2177-05-07 22:00:00		10.92	2177-04-26 00:48:00	2177-05-08	11.9667
19688253	21741362	34835710	73.7017	F	BLACK/CAPE VERDEAN	103.833	104.953	52.7907	97.878	1895	6.1	13.4	89	83	0.7	11.2	3	15	9	1		1		1	1	1	Aspirin EC	81	1	81	2164-09-14 08:00:00	2164-09-14 21:00:00		3.33	2164-09-13 07:05:00	2164-09-16	2.70486
11300605	28492439	34858782	85.9673	M	WHITE	77.8649	117.32	57.99	96.5227	920	9.3	7	169	113	0.7	14.6	2	15	3					1	1					0				2.37	2160-12-19 07:15:00	2161-03-29	99.6979
15601158	28322934	34871992	60.3636	F	BLACK/AFRICAN AMERICAN	70.3333	108.278	56.75	95.3125	1760	8.3	6.1	40	80	2.3	25.8	1	6	15					1	1					0				2.74	2174-05-13 19:28:00
16245629	26215722	34894837	60.9016	M	WHITE	83.9697	118.636	57.9091	97.8485	2125	9.1	16.1	196	110	0.7	12	2	15	4	1		1		1		1	Aspirin	81	1	81	2116-11-25 08:00:00	2116-11-26 06:00:00		3.35	2116-11-25 07:15:00
10064854	20184139	34896096	83.8862	M	ASIAN - CHINESE	116.207	128.25	81.9286	92.7333	1775	16.2	46.1	105	130	0.6	12.9	3	9	7			1		1	1					0				15.02	2186-11-20 15:55:00
17682100	22097504	34901461	66.6406	F	BLACK/AFRICAN AMERICAN	80.5333	137.536	55.2857	99.9667	160	11.1	9.2	197	83	4.8		3	8	8	1			1	1		1	Aspirin	325	1	325	2173-08-28 10:00:00	2173-09-01 18:00:00		4.85	2173-08-22 23:14:00	2174-08-07	349.032
18489959	26956550	34903076	91.487	F	WHITE	86.3889	120.93	66.8372	96.9714	892	11.2	11.3	250	100	0.9	10.3	3	11	6		1			1						0				6.97	2178-06-27 20:44:00
13452498	21620259	34916066	82.2833	F	WHITE	103.583	105.16	51.92	96.0417	1135	9	11.8	97	143	1.6		2	3	8	1	1			1	1					0				2.55	2174-04-14 11:36:00	2174-05-01	16.5167
12035712	28378345	34916259	64.659	M	WHITE	74.8	109.771	60.1714	98.9032	1530	10.9	13.5	117	98	0.8	13.3	1	8	9			1		1	1	1	Aspirin EC	81	1	81	2144-08-30 08:00:00	2144-09-02 20:00:00		2.05	2144-08-28 16:44:00
12609642	29541366	34917970	66.5849	F	WHITE	77.3333	134.75	75.25	97.0385	2020	11.1	9.6	207	110	1.2	13	2	13	6					1						0				4.07	2160-08-01 15:16:00
17403434	28542311	34920278	81.4403	M	UNKNOWN	79.25	88.6923	59.5769	93.5417	570	8.7	5.7	27	118	2.5	16.3	2	11	12					1	1					0				8.92	2126-06-10 19:57:00	2126-06-24	13.1687
12952402	22152100	34933034	62.8954	F	WHITE	74.9565	136.157	69.4429	97.1739	3490	12.6	10.4	362	133	0.6	11.7	2	13	2		1			1	1					0				21.49	2158-11-24 01:13:00
18020416	29026255	34945438	56.9383	M	WHITE	110.192	150.88	102.28	97.9231	1315	14.6	12.7	205	112	0.9	11	2	8	3					1		1	Aspirin	300	1	300	2142-12-11 08:00:00	2142-12-11 09:00:00		7.02	2142-12-09 16:49:00
12935838	25150751	34979576	77.4644	F	WHITE	98.68	105.36	60.76	97.76	912	7.1	5.5	70	104	1.7	12.6	2	4	16			1		1	1	1	Aspirin	325	1	325	2181-06-19 10:00:00	2181-06-29 13:00:00		7.39	2181-06-19 14:42:00	2182-02-11	236.387
16171489	23282358	34992596	86.1454	F	WHITE	95.3462	107.48	60.56	95.96	345	7.1	20.9	40	105	1.9	27.5	3	10	9											0				2.9	2176-02-23 14:32:00	2176-03-01	6.39444
10756520	22592857	35000735	82.4122	F	BLACK/AFRICAN AMERICAN	102.72	131.958	70.125	94.96	2225	9.4	9.3	128	165	0.8	19.4	3	13	5	1				1						0				2.01	2165-05-30 18:49:00	2165-06-01	1.21597
19203027	24725756	35018292	59.6407	F	WHITE	79.4848	116.914	63.1429	99.7812	354	7.2	1.8	42	152	2.4	16.1	3	14	16				1	1	1					0				4.65	2151-08-23 00:33:00
10719998	24275223	35028535	81.5756	F	WHITE	83.8909	125.095	41.7838	99.76	2940	3.8	3.5	58	113	0.3	12.1	3	3	8			1		1						0				14.47	2119-07-30 05:10:00	2119-11-25	117.785
10461044	29701186	35031863	66.0205	M	WHITE	93.8	105.812	66.5938	96.1667	3560	8.4	10	135	117	0.7	11.6	1	15	5			1		1	1	1	Aspirin	81	1	81	2189-01-09 10:00:00	2189-01-10 08:00:00		4.28	2189-01-08 11:24:00	2193-02-01	1484.53
15473099	20122835	35088038	63.1706	F	WHITE	80.2553	112.854	48.0833	97.9375	1788	6.2	10.2	145	92	0.6	14.6	2	3	12		1	1		1	1	1	Aspirin EC	81	1	81	2173-03-04 10:00:00	2173-03-07 15:00:00		3.13	2173-03-04 07:15:00
11926708	22514839	35103292	45.5453	M	WHITE	114.08	122.141	56.337	94.6087	655	7.6	8.7	26	112	4.5	25.7	3	3	20			1		1	1					0				12.15	2190-07-18 15:12:00
19467588	29301553	35112609	50.3201	M	WHITE	80.7826	101.565	58.5652	97.6818	5400	11.2	16.4	136	134	1.2		1	13	7			1		1	1	1	Aspirin EC	81	1	81	2155-05-02 10:00:00	2155-05-03 15:00:00		4.76	2155-04-27 21:20:00
10225380	25815808	35121579	86.4455	M	WHITE	61.8182	105.912	52.9412	96.5152	470	9.5	31.6	121	150	1	12.9	3	6	17		1			1	1					0				7.2	2131-06-12 17:26:00	2131-07-22	39.2736
14375147	24817461	35133030	26.2417	F	BLACK/AFRICAN AMERICAN	102.75	118.846	79.6346	94.6667	1830	10.9	12.1	86	84	1.6	12.3	1	15	4	1										0				4.22	2121-03-29 18:20:00
13760279	22855624	35138758	61.0381	M	OTHER	86.3462	140	75.8333	94.4231	3345	10.9	5.1	74	110	0.3	18.8	2	13	8					1						0				2.83	2138-01-14 22:07:00	2138-01-26	11.0785
13658136	26092388	35156137	64.0438	F	BLACK/AFRICAN AMERICAN	90.3333	106.261	59.7826	92.9167	910	7.7	5.9	64	63	2.4	29	2	13	16			1		1	1					0				5.56	2120-01-17 00:07:00
15295205	29322337	35157183	73.2761	M	WHITE	62.1081	108.971	57	99.3611	1725	6.8	20.3	314	94	0.8	13.4	2	11	7			1		1	1	1	Aspirin	81	1	81	2146-04-11 08:00:00	2146-04-11 17:00:00		4.17	2146-04-11 07:15:00
11134526	22781345	35163653	88.728	F	BLACK/AFRICAN AMERICAN	81.4545	104.7	63.5238	93.5909	1650	10.3	8.9	169	103	0.8	14.9	1	14	5			1		1						0				16.96	2124-09-23 14:41:00	2124-12-22	89.3882
13401116	24345854	35184173	90.182	F	BLACK/AFRICAN AMERICAN	81.1538	109.28	60.08	98.2308	1185	11.1	14.3	399	117	1.4	15.4	2	14	6		1			1	1					0				2.49	2117-03-07 23:15:00
19801351	25195130	35192164	78.2548	M	WHITE	106.698	99.4894	53.5532	98.64	1320	9.3	6.7	220	115	0.6	15.5	2	13	2	1				1		1	Aspirin	81	1	81	2168-04-03 10:00:00	2168-04-14 18:00:00		2.98	2168-04-03 07:15:00	2168-12-13	253.698
16926271	28214590	35196148	80.6789	M	WHITE	78.1154	97.76	57.5417	98.7308		10	9.5	203	116	3.2	16.5	2	15	8		1	1		1	1	1	Aspirin	81	1	81	2186-09-06 03:00:00	2186-09-11 23:00:00		4.56	2186-09-05 22:47:00
19337809	28080636	35209757	60.2732	M	WHITE	82.2381	107.659	52.0732	99.4048	1727	8.3	7.1	114	115	0.6	15.6	1	15	6			1		1	1	1	Aspirin EC	81	1	81	2161-04-11 08:00:00	2161-04-25 10:00:00		5.2	2161-04-10 19:15:00
10577788	29953359	35218003	65.8175	M	WHITE	74.25	121	63.125	97.0417	1670	11.3	14.1	157	145	0.9	14.2	2	14	6			1		1	1	1	Aspirin EC	81	1	81	2182-10-28 08:00:00	2182-11-02 19:00:00		3.37	2182-10-26 14:00:00
10819799	25323331	35230017	79.636	M	WHITE	85.6154	121.64	46.12	97.5926	908	10.3	20.1	194	87	1.9	16	3	13	4	1				1						0				2.45	2150-08-21 00:34:00	2154-03-13	1299.98
11691384	20500465	35264055	78.6971	M	WHITE	63.037	115.444	53.9259	97.2222	1660	10.7	7.6	124	114	0.7	12.5	2	15	5		1			1		1	Aspirin	81	1	81	2166-09-12 08:00:00	2166-09-25 16:00:00		9.24	2166-09-12 08:00:00
17637565	24799231	35264144	27.4187	M	UNKNOWN	91.2692	144.28	83.68	94.6538	1840	11.1	22	389	114	0.6	13.4	2	10	2					1						0				2.83	2128-06-01 22:24:00
17601166	20161250	35276354	57.8791	M	WHITE	108.229	163.938	92.6875	93.4286	2455	15.7	18.8	244	116	0.8	13	1	9	5	1	1			1						0				12.76	2175-11-18 02:21:00	2181-09-26	2138.9
16089449	20481222	35276796	73.1746	M	OTHER	85.4	107.3	54.55	100	2290	8.3	3.7	85	92	1.1	11.6	1	15	10			1		1	1	1	Aspirin	81	1	81	2163-03-06 08:00:00	2163-03-11 15:00:00		3.79	2163-03-05 18:22:00
13512753	21688695	35315637	64.0303	M	AMERICAN INDIAN/ALASKA NATIVE	66.1852	115.333	61.1111	99.1429	275	8	5.7	29	116	5.1	30.1	3	13	13	1		1	1	1	1	1	Aspirin	81	1	81	2183-01-12 15:00:00	2183-02-25 19:00:00	1	10.34	2183-01-12 13:22:00
18471904	26334323	35358631	70.316	M	WHITE	66.12	120.115	50.1538	96.4	82	11.4	8.1	138	180	4.9	24.2	3	14	11	1			1	1	1	1	Aspirin EC	325	1	325	2150-04-27 08:00:00	2150-05-06 22:00:00		4.94	2150-04-26 14:47:00
14638239	24280428	35376901	71.9992	M	UNKNOWN	98.2	137.208	76.8333	97.64	1760	12.6	9.6	304	116	1	11.8	1	8	5		1			1						0				8.04	2175-12-31 23:07:00
17412125	24181447	35377129	81.6016	M	WHITE	81.8333	121.083	74.7917	91.64	2865	11.4	16.8	166	150	1.1	11.9	2	15	5	1				1		1	Aspirin	81	1	81	2158-08-09 08:00:00	2158-08-15 15:00:00		6.3	2158-08-08 17:24:00	2158-08-21	12.275
10179383	20170028	35437796	91.6046	M	UNKNOWN	92.3103	107	66.25	95.3448	727	9.3	7.9	142	83	0.7	13.8	3	13	3					1	1					0				8.81	2183-08-09 19:37:00	2183-08-18	8.18264
16935337	28787357	35439064	48.884	M	WHITE	77.8621	119.115	61.5	98.4138	1865	10.6	8.7	215	96	0.6	12.3	3	11	4		1			1	1					0				51.44	2125-11-19 21:19:00	2126-01-10	51.1118
16378498	22667474	35440912	29.8012	M	WHITE	83.7143	130.667	58.0476	99.9524	2940	9.3	8.3	192	153	0.9	14.8	1	12	3			1		1						0				6.82	2163-10-20 15:18:00
11710114	22606791	35464690	82.3253	F	WHITE	85.7778	118.3	38.9333	95.4444	830	7.1	8.2	70	70	1.3	11.6	2	14	8	1		1		1	1	1	Aspirin	81	1	81	2111-04-30 08:00:00	2111-05-06 10:00:00		7.32	2111-04-29 19:38:00
18401224	26109640	35467176	66.3045	F	WHITE	95.3714	121.071	61.5714	94.2353	2665	6.3	16.9	311	122	0.9	11.5	2	14	2			1		1		1	Aspirin	81	1	81	2176-04-30 17:00:00	2176-05-01 23:00:00		2.73	2176-04-21 05:30:00
11557186	22752628	35469955	72.9118	M	BLACK/AFRICAN AMERICAN	98.7222	102.03	62.3333	95.6944	68	8	14.9	58	89	3.6	21.5	3	5	17				1	1	1					0				11.81	2167-11-30 00:36:00	2167-12-11	10.975
19123492	28026426	35492363	55.568	M	WHITE	60.2407	103.904	53.0192	97.3333	32	10.1	7	50	139	7.2	26.5	3	10	13				1	1	1					0				18.94	2178-07-27 11:21:00	2178-09-04	38.5271
14000464	22611025	35499128	66.0583	M	WHITE	87.9286	118.897	69.2069	96.5	2025	10.8	11	140	176	0.7	12.5	1	3	7			1		1	1	1	Aspirin EC	81	1	81	2120-01-24 08:00:00	2120-01-29 20:00:00		2.14	2120-01-22 06:37:00
12625430	24142270	35529313	64.7149	M	BLACK/AFRICAN AMERICAN	72.3684	103.914	58.7143	96.4737	933	12.9	4.9	200	94	2.2	14.4	3	13	7					1						0				2.91	2177-09-18 13:52:00
12605824	28552933	35532991	89.0101	M	WHITE	71.16	111.667	70.6667	96.72	1040	13	5.1	74	232	1.1	15	2	15	8	1				1	1	1	Aspirin	81	1	81	2160-01-05 10:00:00	2160-01-11 17:00:00		2.96	2160-01-04 22:39:00	2162-12-29	1089.06
15434659	21354999	35533681	58.4191	F	WHITE	99.08	125	81	93.32	792	11.4	7.4	104	85	0.9	16.7	3	8	7					1						0				2.01	2176-06-02 01:49:00	2176-06-11	8.92431
19801500	29382666	35534909	77.5969	M	WHITE	91.2941	110.794	57.6765	97.5294	2250	8.1	9.7	115	114	0.9	12.1	2	13	6	1		1		1	1	1	Aspirin	81	1	81	2163-08-08 08:00:00	2163-08-08 05:00:00		4.18	2163-08-07
14762451	26731777	35557559	73.4449	F	UNABLE TO OBTAIN	94.0526	108.784	58.973	98.32	185	9	15.1	159	120	1.3	19.4	3	7	16	1		1	1	1	1	1	Aspirin	81	1	81	2128-06-11 10:00:00	2128-06-12 09:00:00		23.97	2128-06-11 11:46:00	2128-07-27	45.5097
19646098	25042289	35565778	52.4162	M	WHITE	107.541	142.554	74.0541	95.027	1665	11.5	10.8	198	132	0.7	11.6	2	3	9					1						0				7	2130-06-02
15848633	22232640	35569009	73.595	M	WHITE	109.714	169.848	91.0606	94.4286	1115	12.7	21.1	160	190	1.4	12.4	2	13	3			1		1	1	1	Aspirin	81	1	81	2129-08-05 23:00:00	2129-08-31 21:00:00		5.95	2129-08-05 18:17:00
12282667	29332207	35575764	76.7406	M	WHITE	114.448	106.321	52	99.4286	2775	8.3	16.7	294	137	1.7	15.9	1	14	10					1	1	1	Aspirin	81	1	81	2140-10-09 10:00:00	2140-10-10 13:00:00		10.09	2140-09-27 11:36:00
19610190	21252304	35579848	57.815	F	WHITE	78.359	114.097	46.5484	99.2667	1142	9.2	8.6	169	190	0.7	13.3	2	12	6	1	1	1		1	1	1	Aspirin	81	1	81	2166-10-25 10:00:00	2166-10-26 12:00:00		2.96	2166-10-25 15:54:00	2175-06-07	3146.34
14782059	25225863	35611327	57.6731	F	WHITE	72.7586	117.069	76.3448	96.56	905	12.2	9.1	199	132	0.6	11.1	3	14	4			1		1	1					0				17.81	2133-09-03 20:17:00	2134-05-06	244.155
19066818	28811617	35645061	74.0755	M	WHITE	108.143	106.978	50.2	96.4634	1130	10.7	7.4	136	119	4.1	13.69	3	7	14		1			1	1	1	Aspirin EC	81	1	81	2155-02-02 10:00:00	2155-02-10 19:00:00		5.92	2155-01-28 19:59:00
11374486	23112869	35647824	73.1721	M	UNKNOWN	78.3846	108.231	56.6667	98.9744	1095	13.2	13.8	153	88	1.3	14.1	3	3	15	1	1	1	1	1	1	1	Aspirin	81	1	81	2118-03-05 10:00:00	2118-03-14 15:00:00		12.04	2118-03-04 20:24:00	2118-03-17	12.15
12576264	28639614	35650920	78.6617	M	WHITE	72.8824	108.636	52.6667	93.7059	2495	11.6	9.4	227	140	0.8	43.3	2	14	4	1				1						0				2.15	2143-08-30 16:17:00	2144-02-08	161.322
17172702	27035751	35651760	71.2776	M	WHITE	76.7826	117.273	48.5455	95.5714	1690	8.4	17	477	141	1.2	25	3	15	2	1				1						0				7.86	2123-04-12 02:37:00	2128-05-15	1859.89
13000744	21906033	35665012	54.2538	F	UNKNOWN	80.3256	104.792	56.1979	94.2093	762	12.4	11.8	207	128	0.7	12.8	2	15	8					1	1					0				4.04	2146-04-03 16:36:00
18399764	25881583	35667683	79.9634	M	WHITE	85.878	116.465	61.3953	98.561	2585	12.6	15.3	245	131	0.6	11.6	2	3	8		1			1	1					0				15.31	2185-12-18 21:22:00	2186-01-08	20.1097
16605130	28753192	35671646	58.1336	M	WHITE	67.2609	136.229	63.375	96.913	2650	10.1	4.7	273	157	2.8	15.7	1	14	7	1		1		1	1					0				3.16	2160-02-18 18:42:00	2160-04-05	46.2208
18030487	27262729	35681706	92.3183	F	WHITE	119.72	129.44	69.04	92.12	956	9.1	30	265	125	2.3	14.5	2	10	7					1		1	Aspirin	81	1	81	2195-04-28 01:00:00	2195-04-28 20:00:00		2.88	2195-04-27 16:43:00	2195-05-02	4.30347
17768116	29866467	35685310	74.7784	M	WHITE	76	102.896	52.8542	95.5	1452	9.1	8.5	204	115	1	13.2	2	15	5	1		1		1	1	1	Aspirin EC	81	1	81	2138-10-12 10:00:00	2138-10-16 14:00:00		4.15	2138-10-12 07:15:00
10952108	22809535	35709593	88.4828	F	BLACK/AFRICAN AMERICAN	74.7586	103.667	64.2333	98.5517	216	6.4	10.9	161	70	2.6	18	3	3	14	1			1	1	1					0				19.3	2125-06-26 08:18:00	2125-07-15	18.6542
15467505	25211929	35713744	78.0122	M	UNKNOWN	72.0323	102.867	51.4	97.9677	1089	7.8	7.6	136	111	1.1	14.8	2	15	5	1		1		1	1	1	Aspirin EC	81	1	81	2153-01-05 08:00:00	2153-01-09 18:00:00		4.34	2153-01-05 10:45:00
16855621	20563874	35739197	87.572	F	WHITE	83.92	136.769	60.6154	97.7308	1153	9.2	6.2	201	120	0.5		3	7	4		1	1		1		1	Aspirin	325	1	325	2166-08-19 10:00:00	2166-08-26 18:00:00		27.68	2166-07-28 21:47:00	2167-05-22	297.092
14195593	27583511	35771738	45.4646	M	WHITE	115.417	106.639	73.75	97.1316	375	12.7	12.6	99	105	1.9	12.4	3	10	17			1	1	1	1					0				12.12	2153-06-19 16:50:00
19807980	23116196	35781852	46.8091	F	HISPANIC/LATINO - DOMINICAN	74.4167	114.92	65.72	99.1667	1295	6.8	1.4	123	119	0.7	13.6	2	15	2		1	1		1	1	1	Aspirin EC	81	1	81	2183-10-24 08:00:00	2183-10-26 13:00:00		2.11	2183-10-23 17:15:00
13302031	20370659	35786353	82.6209	F	WHITE	107.735	86.96	45.34	95.8298	590	10	26.3	271	125	1.2	13.6	3	8	5	1	1	1		1	1	1	Aspirin	81	1	81	2157-08-15 10:00:00	2157-09-07 14:00:00		21.91	2157-08-15 18:42:00	2157-09-22	37.2208
11769032	23858791	35797762	73.6682	M	WHITE	85.5172	106.321	56.75	99.0741	3870	9.6	8.6	136	109	0.9	12.7	2	3	8	1	1	1		1	1	1	Aspirin EC	81	1	81	2136-09-01 10:00:00	2136-09-03 16:00:00		2.23	2136-09-01 07:15:00
11192972	27284931	35808236	19.7877	F	WHITE	99.88	110.731	53.8846	96.6538	1610	8.3	4.6	43	109	1.1	16.6	1	6	15					1	1					0				7.08	2159-10-15 17:09:00
17421663	29871415	35817020	66.6891	M	WHITE	112.115	135.577	65.9615	91.9231	2570	12.4	2.5	51	108	1	10.1	2	3	7					1	1	1	Aspirin	325	1	325	2169-09-14 10:00:00	2169-10-03 18:00:00		12.15	2169-09-09 16:42:00
15617454	24021087	35826606	59.4018	M	ASIAN - CHINESE	70.9333	126.853	72.9412	96.6	3575	13.7	13.3	187	108	0.9	10.7	1	7	3					1						0				12.32	2168-05-26 23:55:00	2169-07-04	403.003
12701519	27247185	35850758	47.4667	M	WHITE	73.3077	110.115	70.4615	99.4444	1910	16.9	6.2	248	91	0.9	15.8	3	3	5					1	1					0				29.97	2185-06-19 16:44:00	2190-10-02	1930.3
16679469	24215097	35860163	31.3173	F	UNKNOWN	83.0769	131.224	80.7069	99.5385	3720	6.9	12.1	92	162	2	12.5	2	4	8		1	1		1	1					0				8.31	2125-04-26 21:09:00	2125-05-05	8.11875
18844580	20428148	35891503	78.0268	M	UNKNOWN	74.6731	121.32	55.64	97.1111	2690	7.1	11.8	224	209	2.9	14.5	3	3	7	1				1	1	1	Aspirin	325	1	325	2172-01-10 10:00:00	2172-01-19 11:00:00		9.67	2172-01-10 19:14:00	2172-01-20	9.19861
16078344	20367221	35905933	89.706	F	WHITE	108.515	100.5	60.3676	92.25		14.8	12.6	126	130	1	13.2	3	6	5			1		1	1	1	Aspirin	81	1	81	2143-09-16 08:00:00	2143-09-17 11:00:00		8.91	2143-09-15 20:43:00	2144-08-09	328.137
11266938	27078182	35918080	84.8661	F	WHITE - RUSSIAN	82.4348	103.16	42.08	94.88	1585	10.3	5.5	123	90	2.3	29	2	7	8		1			1	1					0				9.16	2188-11-12 19:19:00	2188-12-15	32.1951
11099744	27441109	35926799	54.4641	F	WHITE	90.0769	110.926	56.7778	97.0769	2215	10.9	16	155	105	0.8	15.3	2	15	7			1		1	1	1	Aspirin EC	81	1	81	2142-06-19 10:00:00	2142-06-21 16:00:00		2.19	2142-06-19 12:00:00
15099380	27562522	35945992	75.7944	F	WHITE	100.31	123	49.4483	96.2581	2235	7.2	11.9	150	129	0.6	13.9	2	15	6		1	1		1	1	1	Aspirin EC	81	1	81	2147-10-19 10:00:00	2147-10-21 15:00:00		3.19	2147-10-18 03:54:00
13021359	28645036	35957799	72.5755	M	WHITE	80.8929	113.962	55.2308	96.3571	940	9	13.1	120	80	1.4	16.3	3	11	9	1	1			1						0				6.47	2126-07-30 05:00:00	2128-06-16	686.792
13589061	29090110	35959856	19.8884	M	WHITE	115.077	137.84	63.92	96.6154	1820	12.9	10.7	148	127	1	14	1	3	7		1			1						0				4.29	2154-11-21 11:45:00
12883163	22554993	35972126	80.3907	F	WHITE	70.5	155.32	66.6	95.2308	856	13.3	6.2	256	156	1.1	12.1	2	13	5	1	1			1		1	Aspirin	81	1	81	2136-05-22 10:00:00	2136-05-27 08:00:00		4.39	2136-05-22 16:57:00	2136-10-25	155.294
10196711	29467075	35988506	76.1775	M	WHITE	95.0909	108.758	56.6818	95.5455	1745	11.1	12.5	103	105	0.8	12.3	2	14	5	1	1	1		1	1	1	Aspirin	81	1	81	2166-03-06 08:00:00	2166-03-07 07:00:00		3	2166-03-06 07:45:00
18891030	25234739	36001008	36.3337	F	WHITE	92.7021	105.822	55.7778	95.0408	1371	10.5	40	440	122	0.7	16.4	3	10	8			1		1						0				20.92	2111-05-02 20:54:00
15605951	24857256	36006405	87.2435	F	WHITE	85.8667	132.326	42.1977	99.6429	2488	6.8	8.3	50	79	0.6	12.5	1	14	4		1	1		1	1	1	Aspirin	325	1	325	2134-03-31 10:00:00	2134-03-31		2.3	2134-03-30 22:22:00	2139-07-09	1926.07
17408805	29720317	36024624	77.837	M	UNKNOWN	74.6471	99.3793	51.6207	98.3824		8.8	14.1	339	82	5.7	16.8	1	14	6	1		1	1	1	1	1	Aspirin EC	81	1	81	2134-11-02 10:00:00	2134-11-07 05:00:00		5.52	2134-11-02 17:18:00
13339751	20810248	36027000	80.9828	F	WHITE	112.37	119.6	73.16	95.8148	1970	14.7	7.3	161	98	0.6	23.6	2	14	5		1	1		1	1	1	Aspirin	81	1	81	2173-12-26 08:00:00	2173-12-27 21:00:00		3.92	2173-12-25 23:25:00
12800814	29909244	36040375	67.3704	F	WHITE	88.9583	127.458	69.4167	95.0385	3465	11.6	16.9	102	108	0.3	26	3	4	10	1				1	1					0				24.34	2208-05-16	2209-01-06	235
19342008	29189985	36041864	91.7214	F	WHITE	72	137.725	56.55	97	1400	8.7	6.8	145	122	0.7	12.2	2	12	4		1	1		1		1	Aspirin	325	1	325	2158-09-22 08:00:00	2158-09-22 12:00:00		3.39	2158-09-21 11:34:00
13881382	27458794	36045816	45.3048	M	PATIENT DECLINED TO ANSWER	93	105.934	64.3289	97.5429	1399	11.6	5.9	118	103	1	12.2	2	14	5	1		1		1	1	1	Aspirin	81	1	81	2131-04-22 10:00:00	2131-04-22 19:00:00		2.4	2131-04-22 08:00:00
18087185	27608672	36048532	75.5229	M	WHITE	80.3125	100.742	57.129	98.875	1855	10.2	7.1	154	121	1.1	14.5	2	13	9					1	1					0				2.94	2134-07-10 23:17:00
12152082	25120274	36050882	64.5354	F	WHITE	81.4483	104.786	54.9643	97.8571	1335	8.7	8.3	118	109	0.7	15	3	15	4		1	1		1		1	Aspirin EC	81	1	81	2176-07-19 10:00:00	2176-07-21 16:00:00		3.19	2176-07-14 13:00:00	2176-08-25	41.4583
18970829	27827656	36058382	86.4999	M	WHITE	82.6071	105.887	49.0645	99.3571	527	9.1	19.5	225	135	1.2	16	3	15	8			1		1	1	1	Aspirin EC	325	1	325	2135-07-02 10:00:00	2135-07-09 15:00:00		6.23	2135-07-02 14:16:00
12788091	27580197	36066057	78.7945	M	WHITE	85.4348	121	44.087	98.2609	455	10	21.1	131	151	2.4	19.7	3	6	13	1		1		1	1	1	Aspirin	81	1	81	2141-10-17 23:00:00	2141-10-23 22:00:00		7.51	2141-10-17 21:06:00	2141-10-25	7.12083
19492418	23342317	36102924	80.7824	M	WHITE	100.385	142.045	73.1818	93.0769	450	9.5	10.9	158	87	0.8	11.9	2	13	5		1			1		1	Aspirin	81	1	81	2177-10-13 21:00:00	2177-10-13 20:00:00		7.24	2177-10-13 18:36:00	2178-12-27	439.225
10040025	27996267	36107367	69.0611	F	WHITE	82.5833	100.829	62.9143	95.4118	250	6.6	9.7	155	177	1.9	13.7	3	13	5	1		1		1	1	1	Aspirin	81	1	81	2148-01-23 19:00:00	2148-02-05 01:00:00		6.54	2148-01-23 12:18:00	2148-02-07	14.4875
15952108	22669514	36127800	58.3391	F	UNKNOWN	84	104.448	56.8276	98.5172	2055	7.4	10.5	513	95	1.1	13	3	5	9					1	1					0				6.94	2159-05-04 20:06:00
18209980	29916187	36133106	71.4755	M	WHITE - OTHER EUROPEAN	79.8387	113.613	48.3871	99.9355	995	8.1	8.4	75	80	0.9	11.4	2	13	6	1		1		1	1	1	Aspirin	81	1	81	2131-06-24 08:00:00	2131-06-25 18:00:00		5.23	2131-06-23 15:48:00
14266111	22090677	36170033	63.8871	M	WHITE	95.8846	112.2	64.8	97.8462	1705	10.5	11.1	77	100	1.5	16.6	3	10	9			1		1	1	1	Aspirin	81	1	81	2137-11-22 08:00:00	2137-11-30	1	7	2137-11-20 23:16:00	2138-05-01	161.031
10939299	26422493	36173365	73.2594	F	UNKNOWN	88.5	102.85	73.975	98.1786	611	10.7	13.5	181	131	0.5	12.2	3	5	11			1		1	1	1	Aspirin	81	1	81	2184-04-05 08:00:00	2184-04-25 02:00:00		20.17	2184-04-04 17:29:00	2184-04-24	19.2715
16303586	28869421	36213838	88.8528	F	WHITE	126	101.375	58.0312	96.4194	3675	8.3	14.5	173	141	1.9	64.7	3	4	12	1		1		1	1					0				7.08	2165-11-07 15:48:00	2165-11-14	6.34167
11592373	23933003	36227721	68.6571	M	WHITE	70.2857	121.143	51.6071	94.4074	154	9.6	13	181	150	3.5	17.1	3	13	11	1		1	1	1	1	1	Aspirin	81	1	81	2181-08-30 08:00:00	2181-09-18		8.96	2181-08-29	2181-09-17	19
15495066	28576464	36259431	61.3239	F	WHITE	93.2982	107.652	64.3913	99.2281	1361	6.3	3.1	82	137	0.3	13.1	3	9	10					1	1	1	Aspirin	81	1	81	2143-05-20 08:00:00	2143-05-30 19:00:00		28.26	2143-04-29 07:15:00
13936542	21159829	36265390	26.6347	M	WHITE	99.6341	104.667	56.8333	99.85	1710	5.3	5.9	101	80	0.6	13.6	3	13	4					1	1					0				5.08	2167-08-21 07:15:00
10464570	20496202	36316588	35.1181	F	UNKNOWN	152.216	113.841	62.9302	97.2083	326	10.7	7.2	62	48	0.5	20.4	3	3	14					1	1					0				2.3	2156-02-13 03:24:00	2156-02-20	6.85833
17672597	26931381	36317516	66.6312	F	WHITE	90.1154	132.16	55.08	96.0769	2385	9.3	9.7	248	87	0.8	15.6	2	13	5		1			1		1	Aspirin	81	1	81	2168-08-22 10:00:00	2168-08-26 16:00:00		2.44	2168-08-18 12:49:00
15822728	23257485	36326405	86.3059	M	WHITE	69.619	123.714	57.0952	97.1905	445	8.2	10.7	76	99	2.6	14.5	3	13	9	1				1						0				6.6	2169-04-21 23:18:00	2169-05-27	35.0292
16455067	27125531	36398667	89.6262	M	WHITE	98.36	108	72.2	98.4	456	11.4	17.8	235	218	2.6	11.8	3	9	11	1				1		1	Aspirin	325	1	325	2129-08-17 10:00:00	2129-08-20 20:00:00		3.92	2129-08-17 10:48:00	2129-08-23	5.55
15646609	23349350	36416434	64.993	F	WHITE	92.4815	95.52	52.4	96.1852	790	7.3	7.2	94	86	0.9	18.4	2	12	5			1		1	1					0				3.24	2163-12-29 16:18:00	2164-01-13	14.3208
17896059	26472144	36466921	56.4901	M	UNKNOWN	95.25	103.476	57.6429	98.1667	3435	11.1	10.4	68	86	0.5	12.2	1	14	4	1	1	1		1	1	1	Aspirin	81	1	81	2172-06-29 08:00:00	2172-06-29 15:00:00		2.29	2172-06-28
12134903	20058274	36470424	73.8696	M	BLACK/AFRICAN AMERICAN	68.7667	135.241	61.6552	100	4330	5.6	4.2	159	72	10.5	13.2	1	15	5											0				2.92	2163-11-14 19:40:00
16337740	24668100	36509268	67.6561	M	BLACK/CAPE VERDEAN	94.8148	103.56	56.32	95.2963	588	9.8	4.7	117	92	4.1	12.4	3	12	7											0				2.48	2155-08-28 15:25:00	2155-09-29	31.3576
14855324	26541795	36510273	77.9982	M	WHITE	108.32	128.077	54.9231	92.4231	2430	10	11	263	118	2.2	12.8	2	11	7					1						0				13.14	2181-12-31 14:21:00
19246436	27698082	36518169	24.0361	M	WHITE	130.152	119.121	71.303	98.6	7405	9.9	9.5	80	96	0.8	11.3	2	13	6					1	1					0				8.58	2185-01-14 04:25:00
11065431	21554363	36529675	76.2845	F	UNABLE TO OBTAIN	133.233	135.885	72.1154	93	1014	9.9	19.2	273	132	1	14	3	10	7					1	1	1	Aspirin	300	1	300	2181-04-16 10:00:00	2181-04-23 12:00:00		17.98	2181-04-14 22:00:00	2181-05-03	18.0833
11295998	21213620	36536176	66.1676	F	BLACK/AFRICAN AMERICAN	105.087	107.13	74.2609	95.4348	750	11.8	10.4	196	91	0.3	21.5	3	11	4					1	1					0				6.97	2169-03-02 22:44:00	2169-03-09	6.05278
10846707	28083779	36538885	23.0164	M	WHITE	58.3462	132.333	87	99.48	960	17.2	13.7	153	140	0.9	13	2	15	6	1	1			1	1					0				2.47	2189-01-06 23:54:00
17735110	26225218	36543828	60.244	F	WHITE	112.971	100.147	54.1471	93.9429	5535	8.8	5.7	71	76	0.7		1	14	8					1	1					0				14.35	2128-03-30 02:43:00
17636749	24961405	36572031	80.9633	F	WHITE	84.3704	126.034	51.3621	95.2963	3225	10.1	14.5	464	278	0.7	10.5	2	12	3	1	1			1		1	Aspirin	81	1	81	2117-12-19 08:00:00	2117-12-21		2.18	2117-12-18 20:07:00
15612556	26476632	36580700	49.2076	F	WHITE	72.6538	103.107	66.5517	97.4286	2228	8.1	6.9	255	97	0.6	13.7	2	12	7					1	1	1	Aspirin	325	1	325	2123-03-17 10:00:00	2123-03-24 19:00:00		4.22	2123-03-17 20:03:00
14459054	21271074	36584386	58.9978	M	UNKNOWN	76.5	110.933	54.7667	95.2	1745	11.5	12.5	139	122	0.7	11.4	2	15	5			1		1	1	1	Aspirin EC	81	1	81	2129-12-31 08:00:00	2130-01-02 23:00:00		2.5	2129-12-31 10:15:00
10205191	29698354	36630531	63.4993	M	UNKNOWN	94.96	146.708	88.375	97.4	2090	14.2	9.9	151	118	1.2	11.4	2	6	5			1		1						0				22.28	2147-07-02 09:02:00
16487880	22224378	36633230	75.8989	F	WHITE	63.6389	106.538	50.8974	98.9375	2175	8.4	11.2	99	159	0.7	13	2	14	4		1	1		1	1	1	Aspirin EC	81	1	81	2177-11-25 08:00:00	2177-11-27 18:00:00		2.36	2177-11-25 07:15:00
14041164	28156706	36647268	78.3195	F	WHITE	78.3929	107.357	50.2857	97.6071	610	6.9	8.7	152	124	0.6	13.7	2	14	2		1			1						0				2.9	2160-04-26 16:20:00	2165-03-19	1787.32
14788792	26297464	36647955	91.6586	F	WHITE	93.5	149.833	64.9583	97.4231	760	12.9	12	261	146	1	19	2	8	5		1			1						0				2.18	2172-08-28 13:05:00	2173-07-23	328.455
18168775	28991580	36657310	76.9412	M	WHITE	77.3571	106.192	70.0385	98.5714	870	7.2	9.5	432	91	0.9	14.2	2	14	9	1		1		1	1					0				2.41	2118-12-10 18:11:00	2119-10-25	318.242
17343080	28228380	36667912	33.1722	F	WHITE	93.3488	131.195	82.7073	94.8605	1315	8.8	12.8	26	100	0.4	12.9	2	13	5					1		1	Aspirin	81	1	81	2159-03-06 08:00:00	2159-03-06 16:00:00		3.58	2159-03-04 21:07:00
14219392	26779013	36682835	62.9585	F	OTHER	79.56	121.36	53.64	98.48	685	4.3	4.5	128	76	0.2	12	3	15	2	1	1			1	1					0				2.17	2149-12-16 08:00:00	2150-10-23	310.667
14558952	24554033	36689422	54.7316	F	WHITE	94.4194	118.667	81.6364	97.4194	4795	12.4	5	94	89	0.5	10.6	2	7	6			1		1						0				8.5	2125-09-25 04:51:00
17742898	24586334	36690039	67.1067	F	WHITE	88.28	108.292	47.3333	97.48	2240	7.5	8.7	371	98	1	13.2	2	15	2		1			1						0				3.36	2182-02-08 23:21:00
10429729	26929922	36717130	51.0209	F	WHITE	89.6923	94.4	69.76	99.36	1290	7.4	10.5	225	110	0.4	19.3	2	13	5					1						0				3.31	2123-01-08 15:09:00	2123-02-27	49.3687
10398173	29062872	36727626	79.4052	F	OTHER	82.1154	120.917	52.2083	96.3077	1515	8.8	13.7	282	195	0.7	13	1	15	3	1	1			1						0				2.19	2168-05-27 23:59:00
16879600	21782468	36733757	70.8922	M	BLACK/AFRICAN AMERICAN	75.3333	141.833	65.1667	99.8	1955	7.4	7.6	95	125	0.7	12.2	2	13	7		1			1						0				3.82	2168-11-21 20:31:00
17852694	28808969	36743779	91.1532	F	WHITE	87.1111	118.96	57.32	94.3704	655	12.3	22.7	228	117	1.6		3	10	7			1		1	1	1	Aspirin	81	1	81	2180-02-26 03:00:00	2180-02-26 06:00:00		2.75	2180-02-25 23:12:00	2180-02-28	2.03333
18196126	22916352	36751420	28.3438	M	WHITE	74	126	77.24	96.5714	1735	9.1	20.2	358	86	0.7	11.1	2	3	6			1		1						0				11.6	2186-05-06 01:08:00
16121000	26333358	36756545	45.5855	M	WHITE	79.4074	107.231	53.1538	98.4545	1685	6	19.8	217	104	0.9	14.6	1	12	6			1		1	1	1	Aspirin	81	1	81	2147-08-03 08:00:00	2147-08-05 08:00:00		2.71	2147-08-02 20:49:00
15731682	24603823	36772522	61.687	F	WHITE	109.8	123.76	83.64	99.92	377	9.3	3.7	420	98	1.6	13.2	3	15	7		1			1	1					0				5.52	2144-09-08 15:06:00
10085968	27465868	36789717	77.9818	M	UNKNOWN	77.7917	105.25	52.9167	95.5833	1757	8.6	10.7	164	117	1.2	12.5	2	15	2			1		1		1	Aspirin	81	1	81	2113-12-27 08:00:00	2114-01-02 21:00:00		3.06	2113-12-25 13:54:00
10706185	29512930	36790468	69.2039	M	WHITE	88.4783	108.36	54.2	99.3043	1815	10.6	11.3	123	114	0.9	12.5	1	15	3	1	1	1		1	1	1	Aspirin	81	1	81	2126-03-16 08:00:00	2126-03-16 23:00:00		2.08	2126-03-16 11:15:00
14064572	26873520	36924366	67.4177	F	WHITE	73	125.92	59	98.4286	1345	10.1	11.2	376	83	0.9	12.4	2	11	3		1			1		1	Aspirin	81	1	81	2130-06-02 10:00:00	2130-06-07 17:00:00		4.97	2130-06-02 13:21:00
13155909	26121632	36924726	91.9199	M	BLACK/AFRICAN AMERICAN	81.36	106.625	71.5	93.64	950	10.3	3.9	235	145	0.9	70.5	3	15	3			1		1	1					0				8.05	2166-12-02 23:45:00	2166-12-11	8.01042
15158294	21354706	36927864	61.3364	M	WHITE	121.475	161.4	81.2778	97.1	2745	12.7	5.3	147	120	1	19.9	2	5	8		1			1	1					0				6.55	2130-05-03 20:33:00	2130-05-08	4.14375
10356341	27114971	36933920	63.8924	M	UNKNOWN	116.52	95.88	69.8	96.25	1550	6.9	1	32	170	0.5	12.3	3	14	14					1	1					0				3.8	2174-11-22 22:38:00	2174-11-26	3.05694
16381668	28996142	36966809	91.0997	M	WHITE	76.5217	140.826	63.087	100	900	8.7	5.4	76	172	1.3	11.7	1	6	10	1	1			1	1					0				5.3	2138-02-06 09:59:00	2138-03-04	25.584
14584438	25918253	36969953	57.0186	F	WHITE	76.9091	105	59.4762	98.2174	1425	10	10.5	315	96	0.5		3	11	6					1						0				18.83	2111-01-07 19:00:00	2111-07-20	193.208
16484690	21760110	36975029	61.1248	F	BLACK/CARIBBEAN ISLAND	90.1515	95.7	54.2667	98.6774		6.9	12.7	77	139	2.7	16.7	3	14	8	1		1	1	1						0				2.17	2173-02-15 01:54:00	2173-07-17	151.921
11474247	20701038	36978170	91.9126	M	WHITE	107.226	102.8	49.9	95.3226	765	7.5	11.5	164	124	1.2	9.9	3	13	3					1		1	Aspirin EC	81	1	81	2173-11-30 08:00:00	2173-12-12 21:00:00		3.09	2173-11-30 07:15:00
11911807	25160922	36982036	80.3242	M	WHITE	74.6667	133.226	51.0645	99.8	444	11.2	11.7	286	256	1.5		3	13	7	1				1		1	Aspirin	325	1	325	2192-05-03 10:00:00	2192-05-09 14:00:00		4.17	2192-04-28 15:58:00
15418459	25772785	36987390	83.7433	M	WHITE	92.2778	111.257	59.0857	98.4444	1805	9.9	6.9	238	118	1	17.3	1	7	7					1		1	Aspirin EC	81	1	81	2125-09-29 10:00:00	2125-10-19 10:00:00		3.01	2125-09-29 04:14:00
13674258	22581014	36994628	60.3161	F	WHITE	106.24	105.92	58.76	98.037	705	9.6	2.3	295	131	0.7	10.8	2	15	3		1			1	1					0				3.28	2183-04-26 11:15:00
14343345	26194118	37013313	80.8375	F	UNABLE TO OBTAIN	94.4242	114.4	57.8143	97.8276	1040	9.9	23.3	524	81	0.5	15.3	3	9	4		1			1	1					0				14.73	2182-11-02 20:58:00
19844358	20743831	37019220	64.3202	M	UNKNOWN	90.8864	108.216	72.8108	94.381	343	10.6	11.2	157	116	2.1	14.8	3	10	6	1		1	1	1	1	1	Aspirin	81	1	81	2181-04-28 08:00:00	2181-05-25 23:00:00		12.83	2181-04-27 22:27:00	2181-06-12	45.0646
13839166	23924328	37022112	70.2402	F	WHITE	96.9615	115.52	60.16	95.96	3090	9.9	4	66	69	0.7	14	2	4	7			1		1	1					0				20.56	2121-03-29 17:19:00
16450029	21337031	37030805	61.5444	F	WHITE	101.36	125.292	72.3333	97.7407	2745	6.8	4.2	13	195	0.9	16.6	2	15	9		1			1						0				3.9	2173-07-18 19:47:00
10833980	28182613	37043604	59.1053	M	WHITE	82.8333	104.185	68.8148	94.0333	1950	13.6	27.7	201	204	1.1	13.6	1	15	6	1		1			1	1	Aspirin	81	1	81	2112-02-09 08:00:00	2112-02-15 18:00:00		3.17	2112-02-08 11:21:00
17784380	21147071	37051701	61.9526	M	WHITE	96.3462	94.92	56.56	94.5385	2145	11.8	7.2	462	92	0.5		2	14	2					1						0				4.9	2138-12-14 20:48:00	2138-12-24	9.13333
19373873	25804768	37052604	92.0009	F	WHITE - RUSSIAN	75.5217	120.085	57.383	96.6087	1205	8.7	6.3	91	102	1	11.7	2	3	10	1		1		1	1	1	Aspirin	81	1	81	2200-01-01 10:00:00	2200-01-01 18:00:00		3.3	2200-01-01 07:15:00
15955787	26580342	37056417	49.2625	F	WHITE	87.0833	105.417	65.125	95.4583	600	10	9.9	131	99	0.3	12.4	2	8	5					1						0				27.9	2180-04-05 20:45:00
11093194	27135482	37065914	51.3802	M	WHITE	61.3704	101.875	50.125	96.037	330	9.7	5.5	70	69	6	40.8	3	13	12				1							0				2.87	2114-05-19 20:35:00	2114-06-07	18.1424
15124644	22187985	37081454	56.7796	M	WHITE	76.64	116.846	60.0769	96.84	194	8.7	11	189	107	4.6	15	3	7	13	1			1	1	1	1	Aspirin	81	1	81	2165-10-12 10:00:00	2165-10-29 19:00:00		13.06	2165-10-12 17:29:00
17959716	25708310	37104792	68.6581	M	WHITE	108.391	96.5833	54.5	96.2917	135	12.2	15.5	180	103	2.3	15.7	3	8	16	1		1	1	1	1	1	Aspirin	325	1	325	2146-08-28 10:00:00	2146-08-29 15:00:00		22.62	2146-08-28 20:10:00	2146-09-21	23.1597
14826400	21023268	37105410	52.8085	M	WHITE	100.808	96.36	64.16	95.6154	3250	12.2	33.5	170	108	1.3	14.3	2	15	5					1	1					0				3.18	2195-10-23 13:06:00
16789279	22728617	37113445	69.8056	M	WHITE - OTHER EUROPEAN	89.6522	106.84	55.16	94.4167	3415	10.9	11.5	111	95	0.7		2	8	12	1				1	1	1	Aspirin	81	1	81	2134-10-22 12:00:00	2134-11-23 20:00:00		10.24	2134-10-21 17:30:00
18853538	24103112	37122690	78.4012	M	WHITE	81.4048	113.929	56.898	98.1905	1430	7.1	6.3	109	111	0.7	15	2	11	6			1		1	1					0				16.44	2112-05-26 19:02:00	2112-07-23	57.2069
14122388	28816386	37132669	64.8518	M	HISPANIC/LATINO - PUERTO RICAN	80.8889	132.304	78.8261	98.1481	1270	9.6	16.7	172	97	3.3		2	15	4	1		1				1	Aspirin	81	1	81	2191-11-08 08:00:00	2191-11-13 17:00:00		2.02	2191-11-08 00:54:00	2193-10-29	720.962
15290263	28336574	37155221	91.3669	M	WHITE	120	104.033	57.0667	97.8889	393	9.5	9.3	312	95	2.2	13.8	3	12	6	1				1		1	Aspirin	81	1	81	2195-05-15 10:00:00	2195-05-25 19:00:00		2.71	2195-05-15 00:26:00	2195-05-27	11.9819
12965286	22369793	37175856	75.7655	F	WHITE	86.2917	111.16	53.12	98.2083	661	7.4	10.3	90	100	1	14	3	13	9	1		1		1	1	1	Aspirin	81	1	81	2159-10-08 08:00:00	2159-10-09 23:00:00		7.2	2159-10-07 14:00:00
11741591	24843776	37178815	91.0867	F	WHITE	113.708	106.864	71.3182	96.9583	310	14.1	16.6	220	112	1.4	16.5	3	3	11					1	1					0				8.68	2118-02-01 15:50:00	2118-02-11	9.34028
14494681	22172496	37190517	60.1981	F	WHITE	80.4545	125.091	58.5909	97.1739	545	13.9	9	208	124	1.3	11.3	3	7	8	1	1			1		1	Aspirin	81	1	81	2179-03-18 10:00:00	2179-03-21 21:00:00		4.2	2179-03-14 01:52:00	2185-10-18	2409.92
13505755	22752582	37257840	63.0175	F	UNKNOWN	107.085	95.4419	61.5814	98.3043	198	4.2	0.2	20	85	0.9	22.1	3	3	21					1	1					0				18.44	2162-01-07 09:31:00	2162-03-04	55.6035
10091141	22008683	37258034	60.2125	F	BLACK/AFRICAN AMERICAN	89.7917	96.0417	44.7917	98.9583		6.5	6.8	27	83	3.6	17.6	3	3	14	1			1	1						0				4.99	2123-03-19 20:33:00	2123-04-14	25.1438
14374453	20909912	37273328	63.4512	F	HISPANIC/LATINO - GUATEMALAN	69.1538	129.833	64.7083	99.92		6.3	6.2	126	69	4.6	11.6	1	8	7			1	1	1	1	1	Aspirin	81	1	81	2197-06-25 08:00:00	2197-07-02 19:00:00		7.21	2197-06-14 19:25:00	2197-08-13	59.191
12767250	28936888	37293181	85.2492	M	WHITE	84.0417	105.609	62.2609	97.913	550	13.3	11.6	221	110	0.7	11.6	2	6	6		1			1						0				4.31	2160-04-01 00:06:00	2160-04-04	2.99583
10796531	21215767	37307801	56.9465	M	WHITE	103.094	105.161	53.871	95.0968	35	11.5	19	217	116	5.3	13.4	3	13	10		1		1	1	1					0				5.94	2181-12-12 17:06:00
19389126	22473354	37311828	49.3569	F	WHITE	80.45	111.659	58.9756	96.775	2615	8.8	5.2	99	96	0.6	12.3	1	14	7			1		1	1	1	Aspirin EC	81	1	81	2173-05-11 10:00:00	2173-05-23 14:00:00		12.13	2173-05-10 14:00:00
17655982	27027128	37312917	86.1673	M	UNKNOWN	64.7632	97.5	53.1176	99.7105	665	8.7	12.3	240	64	1.2	24.3	2	7	12			1		1	1	1	Aspirin	81	1	81	2123-03-08 08:00:00	2123-03-13 20:00:00		10.62	2123-03-03 02:31:00	2123-03-17	13.8951
10289911	26556117	37323964	49.9633	M	OTHER	81.8636	128.909	76.5455	97.5455	277	7.3	2.8	84	84	6.7	12.5	3	14	12			1	1	1		1	Aspirin	81	1	81	2183-12-23 08:00:00	2183-12-27 06:00:00		2.47	2183-12-19 01:20:00
13188808	24469318	37334496	72.2376	F	WHITE	73.7407	129.833	63.2	98.3704	2040	14.3	9.2	285	124	0.7	11.7	2	7	6		1	1		1						0				7.93	2184-03-27 19:11:00
13198693	21035778	37363205	55.5517	M	WHITE	66.8182	130.045	69.1818	100	1555	12.3	5.4	246	145	0.9	11.2	2	10	4		1	1		1						0				14.91	2138-07-21 12:16:00	2138-08-13	22.4889
10055939	26362706	37363327	67.3541	M	WHITE	99.28	116.9	50.225	96.125	218	7	16	296	87	1.6	19.2	3	14	12				1	1	1	1	Aspirin	81	1	81	2131-05-14 08:00:00	2131-05-14 14:00:00		5.88	2131-05-10 19:58:00
12308099	27934681	37379638	63.9638	M	WHITE	72	137.903	58	94.2258	3440	12.9	11.6	172	238	1		1	6	8	1	1	1		1		1	Aspirin	81	1	81	2159-12-29 08:00:00	2160-01-01 18:00:00		8.18	2159-12-19 00:44:00
12078372	21290547	37380075	64.0324	M	AMERICAN INDIAN/ALASKA NATIVE	93.9231	112.077	70.5385	97	1835	10.3	34.4	230	108	0.9	15	2	9	7		1			1	1					0				15.87	2144-01-12 19:36:00
11088384	22167318	37380953	66.8092	M	PORTUGUESE	77.1351	127.703	65.3649	95.3243	2760	9.8	11.1	532	126	2.9	14.7	1	14	6					1		1	Aspirin	81	1	81	2176-10-22 10:00:00	2176-10-22 18:00:00		3.75	2176-10-22 13:16:00	2178-10-14	721.447
15738006	23896885	37392550	60.0349	M	UNKNOWN	66.6154	117.742	53.0968	95.4	2010	8.5	9.9	335	114	3.1	13.8	3	9	9	1		1	1	1						0			1	11.16	2115-01-13 17:32:00
19431075	29838596	37396130	77.9222	M	HISPANIC/LATINO - PUERTO RICAN	69.04	102.88	49.48	98.28	1955	7.2	5	46	104	1.1	11.1	1	14	8	1				1						0				2.39	2149-12-03 19:29:00	2150-05-07	154.188
12405540	22731998	37418444	70.3061	M	WHITE	104.72	99.36	56.04	95.08	484	10.8	7.8	107	70	1.1	26.5	3	3	17					1	1					0				5.11	2174-04-22 18:37:00	2174-04-27	4.22431
18279818	29481142	37432382	45.665	M	UNABLE TO OBTAIN	87.1471	115.243	72.0541	98.6667	2395	7.9	7.2	127	115	1.6	13.5	2	15	7			1		1	1					0				3.78	2114-08-31 21:11:00	2114-09-04	3.11736
13900333	23569019	37450378	88.7882	M	BLACK/AFRICAN AMERICAN	76.4545	131	67.5	99.5882	1105	10.7	13.1	205	95	0.9	17.4	1	10	13					1	1					0				15.78	2115-10-15 20:59:00
15724177	24757392	37469583	86.7967	M	BLACK/AFRICAN AMERICAN	117.784	101.204	51.9167	97.7255	600	12.7	14.8	107	127	1.4	19.3	3	7	12	1	1			1	1					0				16.1	2130-10-18 23:45:00	2130-11-04	16.0104
12533658	26245699	37473716	82.9672	F	UNKNOWN	77.069	98.3448	51.7241	95	1880	7.8	11.5	306	87	0.5	12.8	1	13	4		1			1	1					0				5.63	2147-12-20 06:20:00	2148-02-04	45.7361
12545126	28001831	37481859	91.8469	M	WHITE	92.6774	127.828	57.8281	99.8182	1370	7.5	13.7	100	119	0.9	13.7	1	4	8		1	1		1	1	1	Aspirin EC	81	1	81	2187-11-06 08:00:00	2187-11-08 14:00:00		2.09	2187-11-06 07:45:00
19407760	22503175	37505534	62.1277	M	OTHER	75.9714	121.658	54.3421	96.6875		8	6.9	289	98	3.6	22.3	3	7	14	1		1		1	1	1	Aspirin	81	1	81	2136-02-22 08:00:00	2136-03-02 23:00:00		3.86	2136-02-16 21:32:00	2136-09-14	210.103
14741847	29721105	37506213	66.0231	M	WHITE - OTHER EUROPEAN	80.9615	107.466	50.931	95.0769	1795	8.4	10.1	273	132	1.4		3	7	8					1	1					0				21.17	2137-01-08 21:57:00	2137-01-29	20.0854
13196638	25702185	37519903	74.5598	M	WHITE	89.6866	182.149	91.2836	96.6269	920	12.2	9.4	166	171	1.7	11.5	3	7	4	1				1		1	Aspirin	300	1	300	2132-07-25 20:00:00	2132-07-27 08:00:00		5.63	2132-07-23 16:03:00
15426182	23053735	37538218	68.9221	M	BLACK/AFRICAN	85	121.917	52.4583	94.84	115	8.3	7.9	127	189	7.6	12.6	3	12	12	1			1	1		1	Aspirin	325	1	325	2163-12-11 08:00:00	2163-12-10 11:00:00		23.09	2163-12-03 18:31:00
19913577	20355379	37544707	73.3302	M	HISPANIC/LATINO - PUERTO RICAN	80.0385	102.515	44.1818	98.4074	860	7.9	3.4	90	93	1	14.1	3	3	13	1		1	1	1	1	1	Aspirin EC	81	1	81	2114-05-01 23:00:00	2114-05-02 11:00:00		35.7	2114-05-01 20:02:00	2114-06-14	43.1653
14169242	27420846	37556748	77.5826	M	WHITE	69.7	108.8	58.85	95.1905	370	11.9	17.7	333	196	7.1	12.7	3	15	5	1				1		1	Aspirin	81	1	81	2188-08-01 10:00:00	2188-08-04 16:00:00		3.66	2188-07-31 19:01:00	2188-08-07	6.20764
15663860	25859252	37571435	58.5686	F	WHITE	76.24	136.72	47	95.2	34	7.3	11.1	211	80	7.1	26.2	3	11	9	1			1	1		1	Aspirin	325	1	325	2125-07-27 10:00:00	2125-07-30 07:00:00		8.08	2125-07-26 22:20:00	2126-01-09	166.069
18893665	25270049	37572209	62.7739	M	WHITE	77.36	97.7917	61.6667	96.24	175	10.2	0.7	20	59	2	20	3	3	20	1				1	1					0				4.72	2137-10-10 03:11:00	2137-10-14	3.86736
12826196	27953580	37574364	49.7391	F	PATIENT DECLINED TO ANSWER	114	90.4333	56.0333	96.8261	205	8.4	0.7	63	64	2.7	10.7	3	13	15			1	1	1	1					0				23.62	2156-09-26 23:10:00
13672645	22805145	37593663	76.8042	M	WHITE	74.3784	113.216	51.6486	97.9189	1930	7.6	13	111	131	0.5	13.9	1	14	8	1	1	1		1	1	1	Aspirin	81	1	81	2178-10-21 10:00:00	2178-10-27 12:00:00		8.25	2178-10-21 17:33:00	2179-01-22	92.2687
14184377	28304244	37594764	51.3774	M	WHITE - BRAZILIAN	92.1892	107.953	78.3953	99.1081	1893	7.5	13.2	122	130	1.6	14.3	2	15	8			1		1	1	1	Aspirin	81	1	81	2168-05-18 22:00:00	2168-05-19 17:00:00		2.76	2168-05-18 14:00:00
10080878	24662156	37605174	79.2413	F	WHITE	109.625	106.767	64.4	97.5	1340	7.5	11	326	90	0.5	13.5	3	10	3			1		1	1	1	Aspirin	81	1	81	2171-03-30 08:00:00	2171-04-02 11:00:00		8.38	2171-03-30 03:28:00	2171-09-14	167.856
13724316	20630304	37616780	62.3449	F	BLACK/AFRICAN AMERICAN	78.84	121.32	66.4	97.04	2265	8.9	8.2	314	129	1.9		3	7	6	1				1		1	Aspirin	81	1	81	2172-05-07 08:00:00	2172-05-28 20:00:00		12.9	2172-05-06 16:02:00
16878560	21428204	37640287	65.5413	M	WHITE	98.1154	103.407	57.0741	96.2	1365	9.6	26.5	84	121	0.9	24.2	2	9	11					1	1					0				6.07	2172-07-16 17:05:00	2172-07-25	8.28819
15923052	29960332	37656436	76.9474	M	HISPANIC OR LATINO	107.375	108.348	59.8696	97.5	1135	10.6	4	176	89	1.1	15.2	1	10	4	1	1			1						0				2.26	2134-12-13 00:28:00
14280430	25963302	37668531	79.2731	F	WHITE	112.962	110.741	59.3889	99.04	1475	9	10.4	184	109	1.2	14.5	2	14	6		1			1	1	1	Aspirin	325	1	325	2145-04-26 12:00:00	2145-04-30 18:00:00		10.2	2145-04-10 17:36:00
18440939	22014572	37687646	56.3988	M	UNKNOWN	86.44	128.857	55.3929	98.76	1040	8.7	9.4	175	127	1.5	11.4	3	14	5	1		1		1		1	Aspirin	81	1	81	2150-05-26 17:00:00	2150-06-01 09:00:00		5.05	2150-05-26 15:34:00
16427415	23450547	37704589	60.8394	F	WHITE	110.76	102.833	60.1667	97.0833	2555	8.6	16.2	189	85	0.3	13	2	15	6					1	1					0				3.08	2152-11-02 14:00:00
12284553	29916605	37713469	77.7008	M	WHITE	84.1429	110.091	49.7955	96.5714	2300	8.5	11.2	73	126	2.1	17	2	15	11		1			1	1	1	Aspirin	325	1	325	2158-09-13 10:00:00	2158-09-15 09:00:00		3.11	2158-09-13 16:26:00	2159-02-14	153.315
15033599	22632826	37713852	74.5944	F	WHITE	90.625	120.565	55.4348	94.84	1020	12.7	7.3	142	140	0.6		1	14	3					1		1	Aspirin	81	1	81	2150-08-06 10:00:00	2150-08-06 18:00:00		4.63	2150-08-06 01:40:00	2151-03-01	206.931
10252642	20572271	37734261	77.9395	F	WHITE	112.619	89.7222	57.2222	94.9524	300	11.9	8.2	146	71	0.7	12.9	2	11	9			1		1	1					0				2.18	2131-12-10 03:21:00	2131-12-12	1.86042
14099520	29117176	37739523	70.6853	M	WHITE	72.3103	130.289	55.2105	97.2414	1495	10.3	8.8	165	149	1.7	12.5	2	15	5	1		1		1						0				2.36	2163-09-08 07:15:00
15323393	28314301	37740973	50.0481	M	WHITE	84.375	109.448	58.1724	93.5152	1095	10.8	8.1	96	95	1	14.3	3	3	10					1						0				4.16	2180-01-18 13:57:00
19271130	27323662	37746581	64.2115	F	UNKNOWN	72.76	99.4423	52.25	92.96	437	8.4	2.1	50	80	1.7	13.5	3	15	13					1	1					0				17.09	2149-03-19 06:14:00
17269743	23521753	37751073	83.6948	F	WHITE	99.8077	108.833	64.1667	95.6538	1116	10.8	10	356	155	1.5	12.8	3	14	3					1						0				2.8	2152-09-10 18:47:00	2153-01-07	118.217
16302490	25512018	37752996	69.8141	M	WHITE	93	99.32	63.92	95.8846	5570	12	11.3	205	103	1.1	13.4	2	15	2			1		1	1	1	Aspirin	325	1	325	2164-10-24 10:00:00	2164-10-26 12:00:00		4.19	2164-10-24 07:49:00
13951644	20190662	37756876	47.7135	F	WHITE	131.12	101.583	63.8333	94.2917	382	11	11.9	203	68	2.6	13.6	3	14	11		1				1					0				3.13	2126-09-18 19:50:00
11457571	25927964	37798506	61.0625	M	WHITE	77.1154	123.2	66.7333	97.0435	905	10.2	13.3	181	178	1.1	11.2	3	15	7	1		1		1	1	1	Aspirin	81	1	81	2153-01-23 21:00:00	2153-01-24 10:00:00		6.7	2153-01-23 20:04:00
12429606	25522797	37799492	65.7748	M	UNKNOWN	93.28	153.154	65.9423	96.84	3245	13	15	226	225	2	15.1	2	3	9	1				1						0				2	2113-10-11	2113-10-13	2
14913179	24390132	37805470	60.7565	M	WHITE	82.8276	101.794	61.4412	98.8621	1528	13.1	9.4	180	148	1.1	10.2	3	8	7					1	1					0				21.8	2183-10-04 07:15:00
19189423	25876980	37807125	80.3764	M	UNKNOWN	80.88	106.875	55.5833	97.68	1535	11.4	21.8	180	111	1	10.8	1	6	6		1			1		1	Aspirin	300	1	300	2145-05-20 08:00:00	2145-05-25 15:00:00		3.12	2145-05-18 11:24:00	2145-05-30	11.525
19073583	29904727	37813077	55.2024	M	WHITE	86.12	92.8333	56.625	94.72	1925	9	5.6	163	88	1.8	15.4	2	15	7			1		1	1					0				3.86	2164-03-14 22:07:00
18782240	24910936	37813607	63.3781	F	PORTUGUESE	71.9167	117.542	64.5417	98.5833	1615	9	5.8	85	115	0.5	11.9	1	14	8			1		1	1	1	Aspirin	81	1	81	2152-05-20 08:00:00	2152-05-21 10:00:00		6.13	2152-05-18 14:00:00
10662181	22607104	37832841	74.7781	M	WHITE	59.1667	104.667	60.25	92.4167	8	10.5	7.6	238	89	3.3	33.8	3	13	7	1		1	1	1	1					0				6.2	2167-10-11 22:02:00	2169-04-12	548.082
15513400	26973518	37842443	65.0743	F	WHITE	87.5417	159.818	66.0909	96.5833	710	15.1	14	250	183	1.3	10	3	14	5					1		1	Aspirin	81	1	81	2129-01-28 10:00:00	2129-01-28 09:00:00		6.61	2129-01-28 02:54:00
17017180	24501539	37842811	88.4826	M	UNKNOWN	70.0938	95.0645	51.6452	95.0625	635	10.6	12.7	138	130	2	32.9	3	10	8			1		1						0				9.12	2130-06-26 06:29:00	2130-07-05	8.72986
13689707	22473403	37872296	57.0749	F	HISPANIC/LATINO - PUERTO RICAN	78.4615	118.083	64.5833	92.2308	3615	11.8	4.5	250	111	0.6	12.5	3	3	6	1	1			1		1	Aspirin	81	1	81	2181-01-27 10:00:00	2181-02-16 12:00:00		23	2181-01-27 14:37:00
17844820	27820081	37939329	70.7113	M	WHITE	76.5185	87.4167	49.6667	95.8462	600	10.8	9.4	236	178	0.9	11.2	3	10	10	1		1		1	1	1	Aspirin	81	1	81	2142-09-18 08:00:00	2142-09-17 20:00:00		9.12	2142-09-17 19:31:00
18705866	20869407	37944597	29.8156	M	WHITE	119.92	140.28	91.44	94.8	2755	9.6	8.9	125	95	0.6	14.9	2	14	3			1		1						0				3.61	2130-10-25 21:47:00
15155386	29640952	37984140	57.1177	M	UNKNOWN	93.4583	105.92	71.72	98.9167	1260	7.9	7.4	176	115	0.9	14.9	3	7	9			1		1	1					0				15.74	2161-02-12 23:31:00
12354491	26447131	37992322	66.6147	M	WHITE	83.6667	107.76	60.12	98.1667	2170	12.5	11.6	194	175	0.9	13	1	15	3			1		1	1	1	Aspirin EC	81	1	81	2128-08-13 10:00:00	2128-08-14 16:00:00		2.21	2128-08-12 12:00:00
16812430	20998524	38009613	25.8796	M	PATIENT DECLINED TO ANSWER	109.9	134.182	68.4545	98.4286	2420	11.5	10	126	118	1.1	11.9	2	15	3					1						0				2.56	2159-11-18 06:05:00
14963212	29124372	38014458	86.6179	F	WHITE	72.3913	116.615	43.4615	99.04	750	8.2	10.7	166	115	1.2	13.2	3	8	8	1				1	1	1	Aspirin	325	1	325	2124-08-13 10:00:00	2124-08-30 15:00:00		17.23	2124-08-13 16:34:00	2124-08-30	16.3097
12453379	27788096	38028780	59.5995	F	WHITE	108.286	133.517	62.55	99.3214	5415	12.1	10	188	164	0.6	15.1	1	3	6					1	1					0				2.59	2135-08-07 23:05:00	2135-08-09	1.03819
16619011	29805339	38030591	50.7072	M	HISPANIC/LATINO - DOMINICAN	92.3077	125.423	66.7692	98.7037	2595	9.6	8.6	184	140	1	13.2	3	10	5		1	1		1						0				12.55	2181-09-16 07:15:00	2181-11-23	67.6979
13139632	21945090	38041014	73.4151	F	WHITE	83.3235	112.412	60.3529	97.7647	1900	8	12	178	102	0.7	14.4	2	15	5		1			1	1	1	Aspirin	81	1	81	2186-06-02 10:00:00	2186-06-01 21:00:00		2.25	2186-06-01 14:30:00
16671204	24988648	38064792	78.8011	F	WHITE	92.4194	122.875	45.3438	95.3125	2788	7.4	8.4	152	126	0.7	14.6	2	3	7	1		1		1	1	1	Aspirin EC	81	1	81	2117-10-21 10:00:00	2117-10-23 14:00:00		3.14	2117-10-20 14:30:00
12637088	26507831	38065045	75.0793	F	WHITE	84.8667	97	51.1	96.3103	1290	13.4	7.7	94	68	0.5	18.5	2	14	5		1			1		1	Aspirin	81	1	81	2189-02-06 10:00:00	2189-02-09 19:00:00		2.62	2189-01-29 22:45:00
13997162	23900858	38088974	84.1602	F	UNABLE TO OBTAIN	64	133.387	66.2903	97.1333	1550	7.9	9	138	129	0.7	12.5	2	15	4		1			1		1	Aspirin EC	325	1	325	2131-02-28 10:00:00	2131-03-02 14:00:00		2.06	2131-02-28 12:01:00
14295895	26580578	38109814	67.4591	M	UNABLE TO OBTAIN	86.1316	107.083	73.0417	99.0811	4260	10.5	12	110	110	0.7	12.3	1	15	6		1			1	1	1	Aspirin EC	81	1	81	2189-06-17 10:00:00	2189-06-20 18:00:00		2.86	2189-06-17 16:33:00
16318223	21750851	38114251	77.4644	M	WHITE	92.1176	118.629	54.2429	96	1500	9.7	15	136	91	1.2	11.5	2	15	3			1		1		1	Aspirin	81	1	81	2110-06-20 08:00:00	2110-06-20 12:00:00		4.14	2110-06-19 14:28:00
18210061	20044738	38121450	76.8017	F	ASIAN	77.6	111.609	48.5	95.4333	5045	7.8	16.1	338	160	0.8	16.7	1	15	8					1	1	1	Aspirin	81	1	81	2182-10-21 08:00:00	2182-10-28 22:00:00		4.14	2182-10-20 19:18:00
13142540	26119424	38128199	82.5566	F	UNABLE TO OBTAIN	87.3947	114.04	47.08	97.8056	962	7.9	8.2	73	33	1	12.1	2	14	7	1				1	1	1	Aspirin	325	1	325	2119-08-02 04:00:00	2119-08-02 12:00:00		2.23	2119-07-23 07:15:00	2119-08-04	11.6979
16330502	28734046	38138760	51.638	M	WHITE	87.4	130.474	41.5789	99.7429	1409	7.8	20.4	154	146	1.1	15.1	2	9	10					1	1	1	Aspirin	325	1	325	2154-08-25 12:00:00	2154-08-26 10:00:00		54.55	2154-08-22 00:38:00	2154-11-17	86.9736
18157237	28285611	38143370	69.7257	F	BLACK/AFRICAN AMERICAN	88.0811	113.838	57.8378	100	54	7.6	10.8	151	73	1.9	15.7	3	3	18	1				1	1	1	Aspirin	81	1	81	2163-09-23 08:00:00	2163-10-14 14:00:00		5.19	2163-09-22 23:27:00	2163-10-14	21.0229
17649217	29476837	38169240	39.5645	M	OTHER	65.9643	133.054	83.5	99.8214	2195	14.3	7.1	176	133	0.4	10.4	2	3	4		1			1						0				15.59	2114-07-26 04:11:00	2114-08-10	14.8257
10461589	26281556	38180015	64.8731	M	WHITE	72	132.652	70.2174	98.7083	1585	12.2	8	258	125	0.7	11.3	1	10	3											0				2.58	2173-11-15 21:43:00	2174-01-17	62.0951
16809688	28685061	38182148	62.7433	M	WHITE	72.2083	129.8	63.64	98.25	635	10.8	14.2	247	110	4.7	11.2	3	9	11	1			1	1						0				11.42	2121-09-29 10:50:00	2121-10-13	13.5486
14393652	20079282	38197697	60.9697	M	WHITE	78.35	103.889	60.2778	95.75	995	9.5	2.2	114	93	1	20.8	2	11	14					1	1					0				2.42	2123-12-21 04:08:00
12854615	29306595	38198377	81.6405	M	BLACK/AFRICAN	67.1154	151.625	81.75	98.7308	2750	11.7	6.9	134	90	1	15.1	1	6	5					1	1					0				10.99	2189-08-22 22:06:00	2189-09-02	10.0792
10349208	28139062	38228907	63.857	F	WHITE - OTHER EUROPEAN	93.1923	92.1471	51.4118	96.5	1717	8.1	12.4	286	103	0.6	12.8	2	11	3					1		1	Aspirin	150	1	150	2162-11-11	2162-11-11 13:00:00		21.83	2162-11-10
13816104	23760940	38234107	63.6352	F	WHITE	80.2895	100.689	57.0667	99.3514	2960	9.6	16.8	295	116	1.1	13.8	1	15	1			1		1	1					0				2.94	2124-08-19 23:46:00
10446215	23836996	38236089	65.5511	F	WHITE	86.48	104.88	58.72	98.44	1900	9.2	13.3	193	169	0.8	11.7	2	14	2	1	1	1		1	1	1	Aspirin	81	1	81	2174-07-21 08:00:00	2174-07-21 18:00:00		2.52	2174-07-21 07:15:00
10482890	26489663	38252727	64.913	M	WHITE	64.3571	124.259	58.4815	98.5714	1126	8.5	3.3	36	123	0.5	15.2	2	15	8					1		1	Aspirin EC	81	1	81	2131-12-09 10:00:00	2131-12-12 22:00:00		4.76	2131-11-30 11:10:00
15642865	26774703	38254494	57.6853	M	WHITE	87	100.333	61.3667	99.75	3135	8.3	17.9	244	130	0.8	14.3	2	15	1		1	1		1	1	1	Aspirin	81	1	81	2182-09-08 08:00:00	2182-09-10 03:00:00		3.33	2182-09-08 07:15:00
13898906	26120767	38281532	70.1761	M	HISPANIC/LATINO - DOMINICAN	92.5167	96.2787	60.5246	99.5484	2910	7.2	4.9	94	91	0.8	15.5	1	3	12		1			1	1	1	Aspirin	81	1	81	2188-03-05 10:00:00	2188-03-10 07:00:00		7.12	2188-03-05 07:15:00
19851620	24849809	38288467	91.2027	M	UNKNOWN	67.4167	122.292	63.4167	99.8333	460	8.4	6.3	140	79	1.3	12.6	3	9	12					1	1	1	Aspirin	81	1	81	2181-03-16 20:00:00	2181-03-16 11:00:00		24.63	2181-03-16 00:44:00	2181-04-10	24.9694
14698539	29305781	38290115	36.5697	F	WHITE	121.576	115.25	64.875	99.3	1439	11.7	1.1	218	82	2.9	14	3	10	9					1	1					0				16.8	2144-07-27 01:55:00
13664729	28540896	38302625	64.7421	M	WHITE	76.9167	118.378	53.5405	94.1389	5260	9	15.5	130	134	1.2	11.3	2	14	10			1		1	1	1	Aspirin	81	1	81	2134-09-29 17:00:00	2134-09-30 13:00:00		2.13	2134-09-29 01:00:00
14368590	21979494	38316005	87.3621	F	WHITE	74.8667	166.113	50.5968	97.6296	400	8.6	6	114	127	3.6	11.2	3	13	7	1		1	1	1	1	1	Aspirin	325	1	325	2167-05-14 08:00:00	2167-05-14 13:00:00		5.4	2167-05-13 12:17:00
15701008	24346691	38346009	69.3339	M	WHITE	124.077	90.4231	69.6538	96.6923	263	10	4.3	130	40	0.6	35.3	3	5	14	1				1	1					0				2.65	2157-05-02 23:07:00	2157-05-05	2.03681
12558079	24123902	38373091	91.1358	F	WHITE	92.4444	103.385	61.7692	98	510	8.8	11.1	187	125	0.4	18.4	3	3	10			1		1	1					0				5.09	2113-02-19 14:13:00	2113-02-25	5.40764
18512221	20220052	38377313	61.802	M	WHITE	88.9032	120.828	75.1379	95.1613	1815	9.7	8	125	108	1	12.6	2	3	6		1			1						0				12.9	2179-10-20 22:00:00	2179-11-04	14.0833
18032340	23678844	38382306	70.6729	F	WHITE	88.3043	126.739	48.3043	97.1739	1795	7.2	11.7	114	126	0.3	13	2	14	5	1		1		1		1	Aspirin EC	81	1	81	2122-09-04 08:00:00	2122-09-04 11:00:00		2.18	2122-09-03 18:09:00
11303674	21679500	38387444	47.3331	F	BLACK/AFRICAN AMERICAN	91.5556	108.731	61.5	98	768	11.7	12.6	208	152	0.9		3	13	2		1			1						0				2.74	2129-05-01 21:44:00
13351976	29687730	38406578	78.7274	F	WHITE - RUSSIAN	57.6842	101.543	61.7143	94.1053	450	6.3	9.3	106	127	0.7	14.2	2	15	7			1		1	1	1	Aspirin EC	81	1	81	2184-09-24 08:00:00	2184-09-26 10:00:00		5.85	2184-09-22 16:20:00
19281242	29588450	38427098	58.5081	F	HISPANIC/LATINO - PUERTO RICAN	82.9583	97.2609	54.8696	98.32	1360	6.5	0.6	24	113	1.5		2	15	5											0				2.53	2126-07-05 13:44:00
18009599	21335301	38435398	76.159	M	WHITE	95.5417	108.194	54.4194	96.1923	270	7	2.4	69	141	1.6	16.3	3	6	14				1	1	1	1	Aspirin	81	1	81	2114-02-28 10:00:00	2114-02-28 20:00:00		21.3	2114-02-28 01:58:00
13754371	24615176	38460784	91.3385	M	WHITE	65.25	112.8	54.6	95.1786	1985	12	10	332	103	1.1		2	3	5		1	1		1	1	1	Aspirin EC	81	1	81	2112-05-03 10:00:00	2112-05-03 16:00:00		6.12	2112-05-03 15:36:00
15778284	23118901	38463486	57.6381	M	WHITE	92.3478	114.636	66.0455	95.4348	2150	10	2.1	46	215	2.6		1	15	8	1				1						0				4.72	2156-08-21 01:17:00	2156-08-31	9.94653
12656944	24404431	38473942	59.5276	M	UNKNOWN	65.8077	90.5556	52.4815	98.48	1685	8.5	12	385	107	0.5	11	2	14	8					1	1	1	Aspirin	81	1	81	2157-07-12 18:00:00	2157-07-19 21:00:00		2.23	2157-07-12 16:36:00
13381135	21060863	38494776	75.229	F	WHITE	115.75	111.214	56.1071	97.9474	750	5.5	11.8	79	169	1.8	13.1	2	8	10					1	1					0				6.43	2152-03-24 15:24:00	2152-03-31	6.35833
11469391	28975153	38495897	59.4422	F	WHITE	106.68	119.6	63.8	95.64	4604	7.7	20.5	382	93	0.3	14	2	14	2					1						0				4.12	2152-06-11 04:22:00
19509020	27414991	38498910	88.9687	M	UNKNOWN	76.1628	135.656	62.1222	98.6977	2930	11.1	12.6	133	162	1	12.6	2	5	6	1	1			1						0				9.98	2175-12-20 19:05:00	2176-01-08	18.2049
14395025	23642094	38507044	85.4318	M	ASIAN - CHINESE	102.32	121.52	63.32	95.8	1461	10.9	3.8	104	196	1	10.8	1	6	9		1			1	1					0				10	2130-06-07 17:22:00	2130-11-04	149.276
12802332	22878483	38508770	82.2472	F	WHITE	70.6296	114.776	47.1724	96.3103	1358	8.7	6.6	90	106	0.8	13.3	2	3	10			1		1	1	1	Aspirin EC	81	1	81	2164-04-01 10:00:00	2164-04-02 13:00:00		2.11	2164-03-31 07:15:00
13890112	26125478	38516282	87.189	M	OTHER	77.9333	118.96	61.84	91.1935	2860	9.4	11.9	304	119	2.3	15.1	2	15	5		1			1		1	Aspirin	325	1	325	2189-03-11 10:00:00	2189-03-21 21:00:00		5.09	2189-03-11 00:30:00	2189-03-27	15.9792
16783434	25077442	38529336	56.0428	M	WHITE	82.8	110.12	45.08	99.0385	2405	8.5	3.6	63	158	2.2	23.7	3	6	14	1				1	1					0				23.31	2169-01-16 15:24:00	2169-03-03	45.3583
12287332	23408562	38532085	95.8351	M	WHITE	73.875	116.586	62.7759	97.4483	103	14.3	12.3	161	139	2	12	3	7	11	1		1		1	1	1	Aspirin	81	1	81	2199-11-02	2199-11-02 23:00:00		3.57	2199-11-01 22:28:00
19527150	27146644	38535049	91.7378	M	WHITE	84.5833	105.042	69.875	93.36	160	7	9.7	225	110	2.4	12.5	3	11	7					1	1					0				3.82	2183-09-27 11:37:00	2183-10-01	3.51597
12043836	26008621	38548240	37.926	M	BLACK/AFRICAN AMERICAN	128.074	116.296	80.8148	97.1481		10	13	170	65	8.7	15.4	1	15	10			1	1	1	1	1	Aspirin	325	1	325	2134-12-04 10:00:00	2134-12-07 12:00:00		8.83	2134-12-04 16:45:00
15505091	20114592	38566461	77.801	M	WHITE	81.2	115.375	66.4167	98.5417	1380	13	13.9	196	131	0.8	11.8	2	15	3		1			1						0				2.25	2163-10-20 13:04:00	2168-08-06	1751.46
10174787	23289988	38567224	77.3572	M	WHITE	66.9677	119.84	61.84	91.3226	3600	12.1	9.1	151	145	0.9	12.9	2	12	6		1			1		1	Aspirin	325	1	325	2154-05-12 10:00:00	2154-05-13 20:00:00		16.07	2154-05-11 16:36:00	2154-07-03	52.3083
17260538	26524575	38574117	70.6607	F	WHITE	76.5	113.485	58.4848	97.7188	3490	6.8	6.9	99	90	0.4	12.8	1	3	9		1	1		1	1	1	Aspirin	81	1	81	2182-08-31 10:00:00	2182-08-31 06:00:00		2.42	2182-08-30 07:15:00
13160640	28151446	38591089	34.4381	F	UNKNOWN	91.4583	92.6957	51.1304	96.4167	1000	9.6	9.2	142	46	0.7	32.7	2	7	7					1						0				15	2181-06-10 00:10:00
12402539	26379573	38599357	36.2409	F	WHITE	77.1875	97.4091	55.8636	98.9375	1930	9.2	10.7	122	83	1.1	14.5	2	14	8		1			1	1					0				6.5	2127-03-29 23:42:00
19937623	23138992	38637990	84.195	F	WHITE	97	99.6667	55.2222	94.7586	670	7.8	30.4	473	83	1.5	14.2	3	15	4					1	1					0				4.13	2132-03-12 11:32:00	2132-03-16	3.51944
11468671	22844268	38671471	35.9449	F	WHITE	96.7857	94.4839	48.8387	97.5	3500	8.3	32.4	175	95	1.1	16.7	3	15	9						1					0				5.47	2187-12-11 20:20:00
12902491	25184132	38675931	80.622	M	UNKNOWN	62.2222	110.143	42.75	99	1055	10.5	20.3	395	151	0.6	20	3	3	11		1			1	1	1	Aspirin	325	1	325	2136-08-15 10:00:00	2136-08-17 09:00:00		16.48	2136-08-15 04:03:00
15525007	22158128	38692760	46.0657	M	UNKNOWN	121.379	106.471	74.7647	93.76	910	13.8	6	54	111	1.3	30.8	2	11	10					1		1	Aspirin	325	1	325	2152-01-28 13:00:00	2152-01-29 12:00:00		7.87	2152-01-24 23:53:00	2153-02-05	377.005
17969086	29596531	38694367	64.0265	F	WHITE	99.9143	95.3529	56.8235	94.8857	2300	8.6	16.7	387	101	0.7	20.2	3	13	5			1		1	1	1	Aspirin	81	1	81	2148-01-23 20:00:00	2148-01-24 03:00:00		2.96	2148-01-11 08:34:00	2148-01-24	12.6431
10275551	29989089	38701565	67.232	M	WHITE	90.3077	135.379	75.3103	98.4615	1422	11.4	9.9	274	95	0.5	17.4	2	4	4			1		1	1					0				5.03	2148-03-25 17:43:00
15151307	22129389	38703297	51.4933	M	WHITE	55.7667	121.536	74.3929	99.4483	1225	12.7	22.5	218	156	0.6	14.3	2	10	5		1			1						0				2.52	2167-06-30 03:53:00
12413668	29749194	38714918	87.0903	F	UNKNOWN	101.553	99.7027	58.3784	94.1316	1376	8.3	7.6	225	218	1.3	14.3	2	14	5	1	1			1						0				2.9	2169-02-02 23:25:00
12901440	26868117	38725221	58.5053	M	UNKNOWN	52.6087	119.217	71.5217	97.5652	1166	13.8	12.1	155	114	1.1	11.4	3	15	7	1				1	1					0				6.41	2158-07-04 13:02:00	2158-07-10	5.45694
18396814	21607716	38725844	28.7766	M	WHITE	77	118.192	42.4615	95.1852	3375	6.5	18.2	195	83	0.9	13.7	2	12	4					1						0				4.13	2164-10-10 15:18:00	2164-10-30	19.3625
10971327	26513868	38748253	91.5719	M	WHITE	69.6897	108.25	60.7143	93.75	1600	14.3	7.8	104	117	0.2	12.2	2	13	3		1			1		1	Aspirin	81	1	81	2138-07-29	2138-08-01 18:00:00		2.74	2138-07-28 21:09:00	2138-08-01	3.11875
19574873	24207697	38751725	81.9903	F	WHITE	89.7826	119.783	56.0435	95.5833	888	8.6	16.5	512	82	1.8	30.4	2	14	8	1				1	1	1	Aspirin	81	1	81	2123-12-29 10:00:00	2124-01-05 20:00:00		3.12	2123-12-28 16:52:00
17752666	25935379	38753679	78.7243	F	UNKNOWN	85.24	112.474	68.8947	98.2083	1930	10.2	22.2	378	155	1.1	15.7	2	3	13			1		1	1	1	Aspirin	81	1	81	2136-09-22 08:00:00	2136-09-29 12:00:00		8.08	2136-09-21 12:58:00	2136-10-06	14.4597
14092441	26532924	38797985	91.1474	F	WHITE	82.2	137.292	63.5833	99.375	2290	11	9.7	237	96	0.8	10.3	1	3	9	1				1		1	Aspirin	81	1	81	2148-02-23 22:00:00	2148-02-25 08:00:00		13.81	2148-02-23 19:40:00	2148-03-15	20.1806
13536747	22877472	38812939	74.1577	F	WHITE	77.4074	115.786	59.4286	96.9259	1585	8.4	19.3	147	88	0.6	12.5	1	14	9			1		1	1	1	Aspirin	81	1	81	2170-02-28 08:00:00	2170-02-28 21:00:00		3.37	2170-02-27 14:00:00
17506441	28877921	38818036	64.7036	M	WHITE	76.2439	106.895	56.0789	97.975	2575	10	14.6	217	134	0.9	15.8	2	15	4					1	1					0				2.94	2167-09-14 23:28:00	2167-10-12	27.0222
12988457	28550518	38827116	76.7222	M	WHITE	82.7742	132.913	65.1957	98.2258	1580	12.4	12.9	171	107	0.4	15	3	9	6					1	1	1	Aspirin	81	1	81	2149-10-05 10:00:00	2149-10-10		9.83	2149-09-21 18:47:00	2156-03-15	2366.22
16294536	20340155	38827782	75.0077	F	WHITE	87.5	78.6	62.0333	96.8148	5135	10	6.9	222	113	1.2	21.6	2	6	8	1				1	1	1	Aspirin	81	1	81	2127-01-03 21:00:00	2127-01-06 18:00:00		2.52	2127-01-03 19:14:00	2127-01-07	3.19861
13672081	24267492	38874810	65.63	M	WHITE	89.2143	102.061	53.4242	97.1786	3805	8.3	5.3	150	191	1	11.6	1	14	10	1		1		1	1	1	Aspirin	81	1	81	2111-08-20 08:00:00	2111-09-07 08:00:00		7.45	2111-08-19 02:41:00
10533175	22405372	38886311	61.868	M	ASIAN	112.222	132.519	75.8889	93.5926	1705	11.9	17.4	218	96	0.7	13.4	2	14	3					1						0				3.22	2166-11-14 00:28:00	2167-01-28	74.9806
17220922	22892700	38886396	75.9066	M	WHITE	78.6207	107.63	49.8519	95.4138	2000	6.4	0.9	7	171	1.1	17.1	3	14	11			1		1	1					0				7.11	2141-11-28 03:01:00	2141-12-06	7.87431
14619120	27230365	38905861	44.4779	M	BLACK/AFRICAN	87.625			97.4583	1950	8.9	17.5	407	100	7.3	13.8	3	7	14	1		1	1	1	1					0				17.12	2142-06-24 13:28:00
19176597	21458341	38914211	70.3972	M	WHITE	101.48	98.9615	45.2692	98.76	3870	7.1	10.6	26	160	2.1	23.2	2	3	16			1	1	1	1					0				3.22	2114-05-26 02:11:00	2114-06-13	17.909
18478390	20767236	38956130	74.6739	M	WHITE	75.2308	115.24	65.28	95.4231	1550	9.8	8.5	143	122	1.5	12	2	15	9	1	1			1	1					0				2.32	2156-09-03 03:35:00
10153439	22115349	38986741	63.1907	M	BLACK/AFRICAN AMERICAN	101.231	123.083	65.875	96.6667	4330	10.4	13.5	113	106	1.7	15.1	2	7	10	1				1		1	Aspirin	81	1	81	2121-03-12 10:00:00	2121-03-30 20:00:00		8.88	2121-03-11 15:59:00
11272182	28568689	38997309	71.5365	F	ASIAN - CHINESE	90.4167	107.833	63.9167	98.875	980	9.9	16.3	128	136	0.6	12.6	3	3	10		1			1	1					0				4.56	2147-07-15 23:02:00	2147-07-20	4.04028
13919141	20383767	39037971	27.2439	F	WHITE - RUSSIAN	101.231	109.28	61.2	99.3846	2850	9.2	11.2	104	103	0.6	43.1	1	6	10			1		1						0				8.6	2141-03-31 01:51:00
14309997	22672153	39056211	62.9799	M	WHITE	111.32	107.5	59.625	96.96	265	12	5.5	55	63	2.3	16	3	10	17				1	1	1					0				2.76	2146-12-24 21:30:00	2146-12-27	2.10417
10345069	20546034	39073216	73.6513	F	WHITE	71.9429	124.389	48.3611	96.4571	2270	7.3	11	138	102	0.9	13.1	2	14	5	1	1	1		1	1	1	Aspirin	325	1	325	2157-08-27 10:00:00	2157-08-29 11:00:00		7.85	2157-08-26 21:01:00
11659987	24737754	39074014	74.704	M	WHITE	99.44	110.24	51.32	96.88	1112	8.2	6	238	89	0.4	14	1	12	3		1			1		1	Aspirin	325	1	325	2160-09-15 10:00:00	2160-09-20 22:00:00		3.69	2160-09-14 03:32:00
18532889	26946329	39104270	49.227	M	UNKNOWN	61.2069	126.929	88.5357	93.7931	2150	14.8	9.3	169	96	0.8	12.4	2	9	4					1						0				16.62	2135-03-24 21:25:00
17799242	22220321	39108097	79.4993	F	WHITE	104.37	89.7342	52.7848	95.1944	1125	9.6	4.6	163	81	0.9	26.4	2	14	2		1			1	1					0				3.99	2166-07-02 08:45:00
11522912	22953852	39123899	63.3803	M	WHITE	72	125.185	67.2593	98.9259	2315	12.9	4.9	205	143	0.6	12.5	2	14	4					1	1					0				31.65	2156-05-18 21:27:00	2160-12-08	1664.11
12724747	23237211	39140028	53.7935	M	WHITE	114.522	96.9167	64.0417	96.875	2535	10	14.1	223	171	1.1	12.9	2	15	6	1				1						0				10.82	2173-10-17 06:25:00
10823878	25032072	39145559	91.1503	F	WHITE	60.4231	131.08	55.04	93.0385	2460	9.8	8.6	208	92	1.6	21.3	3	14	3			1		1						0				2.93	2163-02-24 21:53:00
16724979	27993914	39171032	64.8662	M	BLACK/AFRICAN AMERICAN	63.5	122.027	61.5135	94	734	14.4	14.4	122	136	1.5		3	14	6	1				1	1					0				26.13	2199-11-13 08:00:00	2199-12-14	30.6667
15272972	28514045	39173552	75.2199	M	WHITE	84.4	110.75	50.1719	98.3455	1791	9.8	9	127	121	0.9	13.6	3	10	7		1	1		1	1	1	Aspirin EC	81	1	81	2177-03-23 10:00:00	2177-03-26 10:00:00		4.02	2177-03-22 07:15:00
15283932	25016528	39189615	59.0335	M	WHITE	72.9688	109.824	57.5882	99.0303	670	12.9	10.3	288	110	0.9	11.4	2	11	7			1		1	1	1	Aspirin	81	1	81	2149-01-13 03:00:00	2149-01-22 20:00:00		2.79	2149-01-12 17:17:00
13815098	28908904	39204903	71.0731	M	WHITE	80.6774	110.613	65.9355	96.7742	2733	10.8	5.3	111	106	1	13.5	1	12	7			1		1	1	1	Aspirin	81	1	81	2127-01-27 17:00:00	2127-01-28 10:00:00		2.49	2127-01-27 16:36:00
11761692	20464943	39233063	64.4115	M	WHITE	117.761	103	61	96.2826	1385	10.7	7.8	65	183	3.7	20.3	2	15	12	1				1	1					0				4.88	2185-05-31 06:55:00	2185-06-05	4.71181
12118363	23198189	39250219	71.627	M	WHITE	98.9062	93.4688	57.75	97.5625	2157	12.8	10.3	100	157	1.5	12.3	2	8	12	1				1	1	1	Aspirin	81	1	81	2139-08-19 08:00:00	2139-08-23 13:00:00		4.49	2139-08-18 05:08:00	2139-08-23	4.78611
11439122	28020594	39259267	91.6859	M	WHITE	80.9167	113.75	43.0833	96.25	1035	11.1	6.9	168	82	1.3	12.8	2	14	4					1		1	Aspirin	81	1	81	2158-09-08 10:00:00	2158-09-14 19:00:00		3.26	2158-09-08 11:26:00	2163-08-10	1796.52
16848073	27980518	39298563	72.1158	M	WHITE	86.1538	141.778	60.8519	96.3846	2475	12.4	8.1	242	178	0.5	10.9	2	14	4	1	1			1		1	Aspirin	81	1	81	2179-02-20 10:00:00	2179-02-20 18:00:00		4.93	2179-02-12 07:15:00	2184-03-09	1851.7
16996163	27063788	39298697	54.4972	F	WHITE	93.76	108.72	62.76	98.12	461	10.8	14	86	91	0.8	21.1	2	9	13					1						0				4.22	2176-06-30 14:16:00	2176-07-08	7.40556
18570301	29951431	39316153	65.7715	M	WHITE	71.4595	136.75	64.45	98.8378	2625	12.7	10.6	202	186	0.9	12.8	2	8	6	1	1			1	1	1	Aspirin	325	1	325	2173-10-10 10:00:00	2173-10-10 16:00:00		10.91	2173-10-09 18:35:00
15063388	21655538	39336169	51.5169	F	WHITE	83.84	107.652	66.9565	92.84	1170	8.6	19.2	250	130	0.9	13.1	2	4	8	1		1		1	1	1	Aspirin	81	1	81	2180-07-22 08:00:00	2180-07-25 19:00:00		12.24	2180-07-07 17:35:00	2183-01-29	935.267
18190896	27953736	39353471	52.4655	M	WHITE						10.9	8.7	96	124	3.7	17.7	3	13	9				1	1		1	Aspirin EC	325	1	325	2127-07-08 10:00:00	2127-07-22 15:00:00		8.95	2127-06-20 00:04:00
13917470	26241081	39361421	53.2875	M	OTHER	94.8	92.5814	46.5349	95.8065	1575	13.6	21	90	119	1	14.1	3	13	11	1	1		1	1	1					0				11	2166-04-15 23:58:00
17349053	28554418	39397174	64.698	F	WHITE	92.2963	103.731	62.1154	96.3704	675	8.4	0.1	32	67	3.5	11	3	15	7				1	1		1	Aspirin	325	1	325	2116-09-21 14:00:00	2116-09-22 13:00:00		3.89	2116-09-11 22:45:00
19293256	24545031	39408119	34.6094	M	UNKNOWN	107	117.125	65.8333	96.1852	2520	9.4	15.2	148	108	0.7	13.2	2	12	7					1	1					0				10.05	2166-08-11 14:08:00
16899163	26227431	39422238	66.0051	M	BLACK/CARIBBEAN ISLAND	107.308	94	69.6	99.9615	1760	12.9	10.5	162	355	1.5	12.9	2	5	14	1		1		1	1	1	Aspirin	81	1	81	2183-01-07 18:00:00	2183-02-02 19:00:00		13.98	2183-01-02 20:27:00	2183-07-18	196.148
16069592	25424787	39423360	87.4271	F	WHITE	64.8182	105.194	45.1111	95.75	835	9.2	13.6	147	108	1.8		2	14	4					1						0				23	2150-06-06	2150-09-26	112
15783228	20017191	39430975	84.9247	F	WHITE	85.52	108.042	62.7917	95.96	662	13.9	8.8	98	136	0.8	10.2	2	14	5		1	1		1						0				3.01	2132-12-03 17:42:00
18153920	20648204	39432076	82.0052	M	UNKNOWN	85.6389	125.351	60.3243	99.4118	1615	10.8	15.3	100	156	0.8	13.3	3	9	7					1	1					0				17.95	2123-01-02 21:26:00	2123-06-20	168.107
17123868	29100710	39433147	27.7172	M	WHITE	78.8148	98.64	48.68	96.6786	1555	9.5	11.7	434	96	0.8	16.3	2	3	8		1			1	1	1	Aspirin EC	81	1	81	2135-09-23 10:00:00	2135-09-25 19:00:00		3.93	2135-09-19 22:42:00
11132535	21336112	39485928	65.8462	F	WHITE	124.19	102.649	71.8378	99.2063	6180	9.9	11	370	165	2.2	44.5	2	13	12	1		1		1	1	1	Aspirin	325	1	325	2185-11-08 18:00:00	2185-11-09 12:00:00		4.4	2185-11-05 13:29:00
18434803	29998399	39492012	21.3528	M	UNKNOWN	97.093	102.92	46.1023	99.7907	2565	9.1	5.7	68	122	1	11.1	1	13	8					1	1					0				6.84	2112-05-08 20:38:00
13819234	27009322	39495931	91.382	F	WHITE	89.1613	121.44	63.32	91.25	925	12	13.7	250	142	0.9		3	7	7					1						0				2.42	2119-05-20 12:43:00	2119-05-23	2.47014
13099026	29771174	39505429	84.9289	F	WHITE	126.719	110.062	55.4688	99.5312	1973	9.5	5.5	124	102	0.5	15.6	3	3	11	1	1			1	1					0				2.3	2185-12-06 06:24:00	2185-12-08	1.73333
13522964	28528058	39513237	65.0842	M	WHITE	91.6	122.2	61.55	95.35	1582	11.2	9.7	173	105	0.8	11.4	2	15	2			1		1		1	Aspirin	81	1	81	2176-02-01 08:00:00	2176-02-01 08:00:00		2.22	2176-01-31 18:30:00
17630664	29073909	39525395	63.4461	F	UNKNOWN	96.4815	102.72	68.16	94.3704	1410	11.2	24.1	91	82	0.9	16.1	3	14	11					1	1					0				3.79	2153-06-12 22:46:00	2153-06-29	16.0514
18151067	25288870	39526318	81.4918	F	WHITE	107.111	120.12	62.92	95.2222	1360	12.2	13	137	118	0.9	13.5	3	8	7			1		1		1	Aspirin	81	1	81	2113-06-28 23:00:00	2113-06-29 08:00:00		4.4	2113-06-28 20:29:00	2113-07-18	19.1465
10147087	26857297	39531674	72.0711	F	WHITE	112	102.08	70.84	94.0741	935	15.2	13	243	137	0.9	11	1	15	4	1	1			1		1	Aspirin	81	1	81	2113-01-27 04:00:00	2113-01-31 17:00:00		5.41	2113-01-26 23:04:00	2113-02-01	5.03889
12265274	22421932	39556770	91.5582	F	BLACK/AFRICAN AMERICAN	79.8889	125	54.8333	99.8077	740	6.3	11.8	134	171	0.7	14.5	2	15	2	1	1			1						0				2.43	2120-07-22 21:03:00	2120-07-29	6.12292
17827277	20293891	39559428	54.5997	M	BLACK/AFRICAN AMERICAN	106.462	96.125	54.0833	96.3462	2745	12.6	7.3	235	91	2.5	12.1	2	15	8					1	1					0				2.15	2174-08-08 00:59:00
15337600	27059128	39559502	85.0454	F	WHITE	62.8333	144	68.5	99.32	775	8.5	4.4	97	113	0.7	11.1	2	3	7	1		1		1		1	Aspirin	81	1	81	2134-01-17 20:00:00	2134-01-26 21:00:00		9.07	2134-01-17 12:39:00	2134-04-13	85.4729
16553546	25420789	39574750	23.1224	M	WHITE	104.423	112.56	57.48	93.4615	3135	13.3	3.5	89	118	3.8	11.8	3	3	18			1	1	1	1					0				15.73	2159-02-14 16:56:00
17680309	23578459	39604563	75.1851	F	WHITE	105.265	112.5	45.9	95.1471	267	11.9	9.8	120	47	1.4	23.5	3	4	17			1	1	1	1					0				20.41	2112-03-08 14:59:00	2112-03-29	20.3757
18094058	23488965	39610087	68.2945	F	WHITE	77.2593	133.174	75.9565	93.5926	2375	8.4	17.6	507	98	0.5	12.9	1	14	4	1				1						0				2.4	2137-04-17 19:23:00	2137-11-03	199.192
12523947	25107531	39618153	91.7441	M	WHITE	57.2308	104.346	69.3077	96.44	119	13.4	14.6	67	120	2.5	10.6	3	13	10	1		1		1		1	Aspirin	325	1	325	2185-09-30	2185-09-30 23:00:00		2.69	2185-09-29 18:18:00	2185-10-13	13.2375
18999596	20851227	39636004	78.302	F	WHITE	89.6667	110.056	47.9167	99.3824	1023	9.2	6.8	136	77	0.6	13.5	2	14	7		1	1		1	1	1	Aspirin	81	1	81	2123-04-22 10:00:00	2123-04-22 21:00:00		2.32	2123-04-21 07:15:00
10380904	20457230	39653357	42.6105	F	PORTUGUESE	96.4348	105.818	61	98.8261	1370	6.9	18.8	233	94	0.5	11.6	2	14	2	1		1								0				3.9	2140-08-10 23:38:00
18566805	23404381	39656811	53.6362	M	WHITE	88.75	98.5139	66.7361	99.9688	826	7	8.2	78	144	0.9	11.4	2	3	11		1			1		1	Aspirin EC	325	1	325	2118-09-01 10:00:00	2118-09-01 19:00:00		6.03	2118-08-21 09:03:00
18510373	25092396	39661045	83.6376	M	WHITE	67.2692	138.926	47.5556	96.1154	940	10.5	8	126	101	1.1	13.1	1	10	5					1		1	Aspirin	81	1	81	2149-08-21 23:00:00	2149-08-22 18:00:00		6.7	2149-08-21 21:11:00
15305210	29819482	39741390	69.1714	M	WHITE	90.7647	97.5	46.8235	99	984	8.6	14	103	99	2.1	16.3	3	10	12	1		1		1	1	1	Aspirin	81	1	81	2132-03-04 08:00:00	2132-03-10 10:00:00		17.51	2132-03-03 14:22:00
11221989	24641272	39764632	58.3819	M	UNKNOWN	92.9189	101.541	57.2973	97.5405	5880	9.1	11.5	141	113	1.2	17.5	2	15	10		1	1		1	1	1	Aspirin	325	1	325	2183-05-20 10:00:00	2183-05-24 12:00:00		5.17	2183-05-20 11:33:00
17406852	20173505	39767469	83.5604	F	WHITE	100.68	116.85	59.4	96	1550	6.7	31.5	794	87	0.4	19.1	1	14	4					1						0				3	2166-07-24 16:00:00	2167-04-02	251.333
19130440	27258229	39799866	64.3054	F	OTHER	95	140.629	49.7258	95.2667	738	6.9	14.5	298	86	0.5	12.1	2	13	4	1	1			1						0				5.29	2172-04-21 13:02:00	2172-10-01	162.457
14036693	26525627	39801325	72.7955	M	WHITE	84.7	127.79	55.7581	99.3667	1700	12.7	11.7	226	165	0.8	14	2	6	5	1	1			1		1	Aspirin	81	1	81	2167-10-21 10:00:00	2167-10-21 13:00:00		10.07	2167-10-18 13:18:00
19991538	26694123	39801924	36.8988	M	WHITE	100.276	148.4	76.8	98.1034	1140	14.3	16.6	156	124	0.8	12.2	3	6	5					1						0				25.35	2188-11-24 07:01:00
19916747	23607285	39805150	67.647	F	WHITE	83.7949	111.697	56.3939	96.1282	1638	8.1	11.1	152	147	0.6		2	14	4					1	1					0				5.04	2125-08-25 07:15:00
15911684	25433528	39825526	74.7113	F	UNKNOWN	67	110.071	53.9643	97.9667	2360	7.3	7	172	102	1.4	10.6	2	15	3		1	1		1	1	1	Aspirin EC	81	1	81	2189-09-17 10:00:00	2189-09-18 17:00:00		2.74	2189-09-17 18:55:00
17107892	27124419	39849208	86.0737	F	UNKNOWN	99.2188	114.839	51.1935	95.6667	1000	6.8	12.1	299	134	1.5	20.7	3	10	8			1		1	1	1	Aspirin	81	1	81	2163-01-30 08:00:00	2163-02-06 08:00:00		19.53	2163-01-27 22:03:00	2163-02-28	31.0813
19986715	28333468	39855146	20.9093	F	BLACK/AFRICAN AMERICAN	82.28	103.08	59.28	100	915	9.3	6.9	120	84	0.5	11.9	2	10	4					1	1					0				10.58	2150-11-29 02:47:00
15395644	22990048	39856326	73.5183	F	WHITE	75.9048	117.333	46.9048	98.6	2545	6.8	16.9	93	117	0.7	19.6	2	3	12		1	1		1	1	1	Aspirin EC	81	1	81	2168-07-08 19:00:00	2168-07-09 23:00:00		5.4	2168-07-08 07:15:00
14917954	28787805	39862368	86.4506	M	WHITE	83.6364	115.429	57.9524	99.1935	790	9.4	10.7	110	142	1.1	13.6	2	15	2			1		1	1	1	Aspirin EC	81	1	81	2174-06-14 19:00:00	2174-06-15 09:00:00		4.15	2174-06-14 14:00:00
11801290	26914099	39880553	29.015	F	BLACK/AFRICAN AMERICAN	116.607	115.276	61.7586	99.3704	0	9.3	5.5	151	194	7.2	19.6	3	9	8	1			1	1		1	Aspirin	81	1	81	2176-01-12 16:00:00	2176-01-19 19:00:00		5.12	2176-01-06 11:39:00
10715477	24076410	39901664	78.103	F	WHITE	83.9615	105.462	57.8462	92.84	1772	8.5	15	472	94	0.9	15	2	3	9			1		1	1	1	Aspirin	81	1	81	2180-02-07 10:00:00	2180-02-08 13:00:00		8.97	2180-02-07 14:00:00	2180-08-24	198.417
18212177	28650769	39901946	83.9171	F	BLACK/AFRICAN AMERICAN	109.385	136.364	83.5455	96.2857	1015	11.6	27.1	293	96	1.7	12.3	3	13	4	1										0				4.82	2119-12-01 22:45:00	2127-02-09	2626.05
15262628	26905646	39948068	72.3389	M	WHITE	106.038	143.167	75.375	97.7308	1710	12.9	11.9	206	116	1.3		3	11	9	1		1		1	1	1	Aspirin	81	1	81	2163-05-04 23:00:00	2163-05-13 21:00:00		3.48	2163-05-04 17:03:00
15643941	23777418	39952606	71.0345	F	WHITE	84.1	118.641	58.1406	98.1	3125	8.7	12.6	162	135	0.5	13.1	1	14	2	1	1	1		1	1	1	Aspirin	81	1	81	2193-01-13 10:00:00	2193-01-14 14:00:00		2.13	2193-01-13 14:00:00
17809522	29638319	39957639	58.0867	M	BLACK/AFRICAN AMERICAN	85.08	110.36	67.04	97.3333	1440	7	16.1	307	129	2.2	13.7	2	13	12					1	1					0				10.98	2174-02-01 15:40:00
16980744	25624020	39958782	75.9283	M	WHITE	70.2414	116.192	64.8077	98.6207	2050	12	12.2	78	91	1.2	13.2	1	13	5					1						0				2.49	2191-12-06 12:33:00	2192-03-10	94.4771
17414720	29355167	39964246	49.384	M	WHITE	74.8276	109.857	57.2857	97.2857	2860	14.4	7.1	183	94	0.8	13.2	2	7	6	1	1			1		1	Aspirin	162	1	162	2117-05-22 10:00:00	2117-05-23		12.82	2117-05-20 11:29:00
11623849	23828827	39977872	80.1811	F	WHITE	88.8571	120.423	65	94.1034	700	15.1	9.6	270	134	0.7	11.5	3	14	3	1				1						0				8.43	2130-03-08 03:14:00
14890100	24216473	39978664	46.1396	M	BLACK/AFRICAN AMERICAN	80.7586	111.414	56.6897	97.7778	805	8.4	6.6	107	126	1.1	12.2	2	3	12		1			1	1	1	Aspirin	81	1	81	2129-02-21 10:00:00	2129-02-21 19:00:00		6.48	2129-02-20 04:22:00
18315784	28656232	39982305	65.3266	M	WHITE	110.625	122.788	68.4808	99.5833	1540	8.9	12.3	370	121	0.8	13.6	1	6	5		1	1		1						0				8.91	2150-04-30 06:33:00
12719159	23682873	39989733	80.6806	M	WHITE	75.8438	102.333	51.4444	98.9355	1435	9.5	13.9	92	117	0.9	13.1	2	15	5	1	1	1		1	1	1	Aspirin	81	1	81	2120-09-05 10:00:00	2120-09-06 13:00:00		4.05	2120-09-05 14:00:00
10992814	25765261	39992167	60.4391	M	WHITE	151.964	107.185	67.4815	95.5161	3275	6.8	4	12	113	0.8	17.1	2	14	10	1				1	1	1	Aspirin	81	1	81	2114-06-10 23:00:00	2114-06-12 18:00:00		10.05	2114-06-10 15:12:00	2114-07-17	36.3667
14569364	20870580	30005707	83.0162	M	WHITE	91.5833	97.3684	53.5	98.7083	830	10.1	4.8	188	111	2.8	14.3	2	11	10		1			1	1	1	Aspirin	300	1	300	2144-01-08	2144-01-08 23:00:00		10.72	2144-01-06 21:36:00	2149-10-29	2122.1
16828280	22369507	30007565	84.5175	M	UNKNOWN	82.7143	100.055	52.9878	95.75	1670	11.5	7.8	263	145	3.2	19.9	2	10	12	1	1	1		1	1	1	Aspirin	300	1	300	2141-07-11 10:00:00	2141-07-14 08:00:00		18.81	2141-07-09 00:17:00
12407894	20375008	30014984	44.4958	M	WHITE	95.5	103.731	53.1538	97.9231	1965	11.5	12.2	213	118	0.8	17.3	2	15	7					1	1					0				2.37	2127-07-01 02:04:00
11317133	20143910	30016009	91.7209	M	UNKNOWN	77.6154	114.325	54.6	100	1063	7.3	5.1	101	82	0.9	11.8	2	15	4			1		1	1	1	Aspirin EC	81	1	81	2129-09-21 08:00:00	2129-09-25 10:00:00		3.84	2129-09-21 07:15:00	2130-07-21	302.698
19658144	26269154	30022756	89.3372	F	WHITE	63.7778	128.962	68.6923	95.6296	335	12.4	8.3	212	90	0.4	11.3	2	11	6											0				2.04	2171-05-04 15:28:00	2171-08-27	114.356
11636169	29255755	30036424	76.0541	M	WHITE	49.2759	125	61.1429	97.6897	1758	11.7	9.7	170	298	1	14.1	2	12	10	1	1			1	1	1	Aspirin	325	1	325	2163-01-20 10:00:00	2163-02-04 21:00:00		6.01	2163-01-20 18:38:00
17144595	27453667	30039849	67.7028	M	WHITE	71.0714	119.036	69.8214	99.6071	1600	9.5	10.6	155	90	0.6	14.4	2	3	7	1	1	1		1	1	1	Aspirin	81	1	81	2163-09-14 10:00:00	2163-09-15 15:00:00		2.21	2163-09-14 16:42:00
14213243	26756328	30045078	79.9939	M	WHITE	85.4545	110.773	54.6364	97.1364	980	7.1	9.3	57	176	1.2	15.9	2	13	6			1		1	1					0				2.83	2158-12-30
19908603	21951119	30051842	67.0021	M	WHITE	93.0385	99.4231	54.5	96.1154	1270	9.8	11.6	143	126	1.2	13.3	2	15	9	1		1		1	1	1	Aspirin EC	81	1	81	2151-01-03 08:00:00	2151-01-07 18:00:00		2.82	2151-01-01 18:43:00
11508679	20568339	30062477	77.7008	F	WHITE	98.4231	105.88	47.68	96.5385	10	11	34.9	996	135	2.6	15	3	7	11			1	1	1	1	1	Aspirin	325	1	325	2149-09-14 10:00:00	2149-09-27 18:00:00		13.69	2149-09-13 21:55:00
17490629	20391581	30090045	83.4271	M	WHITE	82.92	102.429	45.25	99.44	69	9.7	11.8	97	86	3	14.8	3	14	13			1	1	1	1	1	Aspirin	81	1	81	2135-06-07 08:00:00	2135-06-07 16:00:00		3.16	2135-06-06	2135-08-29	84
18979435	23413437	30097987	55.1581	M	PATIENT DECLINED TO ANSWER	72.3125	105.733	51.8667	96.5	767	7	8.6	72	92	1.2	13.2	1	3	16			1		1	1	1	Aspirin	81	1	81	2169-03-01 08:00:00	2169-03-01 21:00:00		4.53	2169-02-27 18:00:00
14458343	25022945	30101771	75.6433	M	WHITE	74	109.75	62.5417	96.12	3430	8.3	9.2	202	143	2	14.5	2	5	9			1		1		1	Aspirin	81	1	81	2147-08-24 01:00:00	2147-08-29 11:00:00		10.49	2147-08-23 21:30:00	2147-09-09	16.1042
14872608	22834215	30120947	88.4134	M	WHITE	60.2083	122.078	34.7031	96.875	2015	8.6	10.2	266	91	0.9	12.5	2	14	4		1	1		1	1	1	Aspirin	81	1	81	2149-06-01 10:00:00	2149-06-05 16:00:00		3.36	2149-06-01
15762152	21311947	30121529	53.0406	M	UNKNOWN	97.2857	98.3333	56.625	93.1429	1580	10	7.3	195	84	1	23.2	3	14	7			1	1		1					0				17.03	2134-01-15 19:58:00
14485229	21106903	30136035	85.7463	M	OTHER	91.0385	124.839	61.1935	99.6538	2185	11.1	5.6	139	140	0.8	12.1	2	6	7					1						0				2.92	2110-09-30 14:00:00
14015841	27910267	30146534	60.4122	F	HISPANIC/LATINO - PUERTO RICAN	82.8519	96.0714	42.2857	95.0741	126	8.8	11.3	75	67	2.2	23.7	3	3	20		1		1	1	1					0				5	2115-05-31 19:10:00	2115-06-05	4.20139
13182319	23361268	30159144	49.4641	M	WHITE	114.08	113.04	63.28	97.52	1450	7.1	4.8	93	143	0.6	12.7	2	15	6		1			1						0				2.17	2161-06-18 17:09:00
10712717	28101520	30167871	91.7354	F	BLACK/AFRICAN AMERICAN	83.087	160.824	69.3529	99.5652	1630	12.2	10.1	137	102	0.7	14.2	3	7	4	1	1			1		1	Aspirin	300	1	300	2161-09-27 10:00:00	2161-09-30 22:00:00		4.2	2161-09-26 14:16:00	2161-10-23	26.4056
11674366	29673314	30183329	70.8787	M	UNKNOWN	68.36	129.44	53.44	99.12	2455	14.3	15.1	131	96	1.2	10.8	1	6	7		1	1		1						0				9.96	2119-11-17 22:55:00	2119-12-14	26.0451
15418295	27787772	30230214	56.7287	M	WHITE	74.8889	132.708	90.44	99.1111	1185	8.7	8.9	169	103	2.4	11.4	2	13	5			1		1		1	Aspirin	81	1	81	2169-09-30 08:00:00	2169-10-01 20:00:00		3.6	2169-09-24 04:03:00
17917578	23871497	30257647	89.4767	F	WHITE	83.2308	103.72	46.56	99.5	1190	10.7	9.1	86	127	0.9	13.4	1	13	5		1			1	1	1	Aspirin	162	1	162	2165-06-24 06:00:00	2165-06-24 06:00:00		2.62	2165-06-24 02:13:00
13004253	28003920	30281457	61.0431	M	WHITE	85.28	108.875	68.0417	96.48	2535	10.1	7.1	251	107	0.9	11.7	1	15	7					1	1	1	Aspirin	81	1	81	2145-01-19 08:00:00	2145-01-20 12:00:00		2.48	2145-01-16 05:42:00
11671794	23899762	30288245	84.878	F	WHITE	69.875	105.5	53.5	95.4583	600	8.6	6.9	230	102	1.1	10.9	3	14	3			1		1		1	Aspirin	325	1	325	2163-11-30 07:00:00	2163-11-30 10:00:00		2.14	2163-11-18 03:44:00	2164-03-12	114.844
19949052	24019823	30297271	73.4702	M	WHITE	57.72	141.533	66.3	94.6154	1415	11.9	8	223	99	3.2	10.9	2	14	5			1		1						0				4.8	2160-06-20 17:15:00
13348215	25623905	30306841	67.9172	M	WHITE	85.8667	103.846	58.3077	97.8667	2049	10.1	9.9	113		0.9	13.1	2	15	6			1		1	1	1	Aspirin EC	81	1	81	2128-12-02 08:00:00	2128-12-05 21:00:00		2.28	2128-12-01
13431454	26166477	30318909	61.3106	F	WHITE	95.28	133.44	62.28	95.76	4945	12	9.1	160	110	0.5	12.1	2	8	6			1		1	1	1	Aspirin	325	1	325	2129-04-24 08:00:00	2129-05-11 18:00:00		13.42	2129-04-24 11:00:00
14230741	20947071	30355683	86.8443	F	UNKNOWN	115.645	99.2424	52.3333	99.2273	101	7.3	4.5	47	75	3.1	11.8	3	15	11	1		1	1	1	1					0				6.02	2127-11-05 15:02:00	2127-11-11	5.37361
13103526	26395323	30365086	62.5814	M	WHITE	107.6	132.792	78.6667	95.36	905	9.3	15.4	197	127	1.8	11.6	3	14	5					1	1	1	Aspirin	81	1	81	2111-08-04 08:00:00	2111-08-04 21:00:00		10.58	2111-08-01 08:10:00
12710627	23118531	30370505	73.3	M	UNKNOWN	64.8077	119.615	84.2692	99	2385	15.5	13.3	162	99	0.8	11.6	2	3	8					1	1	1	Aspirin	81	1	81	2173-04-21 08:00:00	2173-04-21		4.98	2173-04-20 13:36:00	2173-04-25	4.43333
10474526	21021060	30384015	19.185	F	UNKNOWN	87.4773	109.357	53.0952	96.3864	925	10	6	130	104	0.6	11.5	2	15	9					1	1					0				3.38	2110-03-09 13:30:00
11048724	27947904	30407667	86.4156	M	UNKNOWN	84.6667	151.741	55.963	95.5926	425	9.9	17.2	111	106	4	16.3	3	15	6				1	1		1	Aspirin	81	1	81	2157-06-02 08:00:00	2157-06-04 22:00:00		2.95	2157-06-01 19:09:00	2157-09-21	111.202
13831349	21397648	30424774	77.334	F	UNKNOWN	78.4615	108.44	68.92	93	2950	11.6	7	200	112	1.5	16.5	1	14	9					1	1					0				4.73	2128-05-01 23:26:00	2129-11-22	569.024
11989472	20359266	30434111	69.5248	F	BLACK/AFRICAN AMERICAN	78.4194	154.862	59.2414	98.6452		7.5	11.8	140	147	3.6	12.6	3	7	8	1			1	1						0				3.08	2132-07-10 15:59:00	2132-11-22	134.334
16409152	27275764	30434875	72.3393	M	ASIAN - KOREAN	79.2895	100.583	56.8452	98.6875	210	10	19.8	220	88	1.2	17.6	3	15	12					1	1					0				2.08	2136-05-03 22:23:00	2136-05-12	8.06736
10186442	26708959	30447359	80.909	F	OTHER	87.4667	138.593	65.3704	97.0667	1170	10	6.6	286	181	1.4	11	2	7	5	1					1	1	Aspirin	300	1	300	2167-12-01 08:00:00	2167-12-01 15:00:00		2.69	2167-11-29 00:27:00	2168-02-16	78.9813
15826218	27053687	30449921	79.7219	F	WHITE	77.68	87.7083	54.0833	98.88	2195	11.3	7.5	345	94	1.3	26.1	1	5	6	1	1			1						0				2.16	2152-09-20 16:15:00	2152-10-11	20.3229
18065146	20923747	30450482	49.3784	M	BLACK/AFRICAN AMERICAN	111.32	85.4844	64.5	96.68	4225	11.5	4.4	147	114	1.8	12.3	1	15	4			1		1		1	Aspirin	81	1	81	2173-05-23 08:00:00	2173-06-08 20:00:00		4.77	2173-05-18 21:30:00
17725170	28277461	30459840	77.9334	M	WHITE	96.0833	98.3636	51.4545	94.6944	1286	9.2	10.9	286	110	1.5	16	2	8	7					1		1	Aspirin	325	1	325	2121-12-18 10:00:00	2121-12-25 19:00:00		8.68	2121-12-07 22:09:00	2122-05-15	158.077
14699572	26528899	30489904	73.2619	M	WHITE	69.2692	99.64	59.08	99.2308	385	8.2	13	204	139	0.6	13.7	3	15	7	1	1			1	1					0				5.56	2157-04-06 03:27:00
12828636	23558523	30495523	31.6339	M	WHITE	104.889	108.475	53.34	95.1905	520	10.4	15.6	6	90	7.1	12.4	3	6	19			1	1	1	1					0				3.08	2188-08-19 18:21:00
12713061	21328012	30500635	75.2806	M	WHITE	91.2	94	45	95.92	752	10.3	19.8	126	86	0.8	15.4	2	10	12					1	1					0				4.8	2180-04-12 16:39:00	2181-03-27	348.306
15982124	29366569	30507355	80.8927	F	WHITE	73.9259	143	50.25	98.3704	475	6.4	4.3	121	160	2.3	12.8	3	10	8	1			1	1	1	1	Aspirin	81	1	81	2126-11-30 10:00:00	2126-12-06 07:00:00		8.63	2126-11-23 01:07:00
15623806	27315920	30509159	71.1445	M	WHITE	85.45	116.575	58.15	96.8	1999	11.1	8.8	215	116	1.4	13.1	3	4	11	1	1	1		1	1	1	Aspirin	325	1	325	2154-02-23 10:00:00	2154-02-26 11:00:00		23.79	2154-02-22 18:14:00	2154-09-07	196.24
12469804	21669120	30511439	44.9337	M	WHITE	69.88	119.08	65.52	99	4885	9	13.2	492	163	0.6	15.8	2	9	7	1		1		1	1					0				5.97	2196-12-07 16:31:00
19319173	22354012	30517023	79.4256	F	WHITE	55.2069	147	53.2069	99.9655	4015	10.6	10.1	256	173	0.6	10.9	2	3	4		1	1		1	1					0				4.88	2137-06-05 11:00:00	2137-06-10	4.54167
14783167	25212322	30524448	75.3779	M	WHITE	82.5769	96.44	65.64	99.0385	1295	9.3	0.8	44	100	2.4	15.5	3	6	14			1		1		1	Aspirin	81	1	81	2158-05-19 03:00:00	2158-05-25 10:00:00		20.72	2158-05-19 00:31:00
15087774	26038382	30531158	63.7708	M	WHITE	94.1	103.086	69.8571	99.3636	315	11.7	5.3	101	103	0.7	12.4	3	8	16			1		1	1					0				11.03	2147-10-09 18:29:00
15085228	26934346	30582488	91.0604	F	UNKNOWN	48.2667	162.194	48.4516	96	1350	10.9	27.5	366	158	0.9		3	10	3			1		1		1	Aspirin	81	1	81	2126-01-24 08:00:00	2126-02-01 17:00:00		10.66	2126-01-23 01:12:00	2126-02-02	9.95
17980556	26550473	30590055	49.997	F	WHITE	112.538	117.857	63.1071	98.7692	276	11.6	6.9	176	91	2.7	11.5	3	7	13				1	1	1					0				9.3	2152-12-30 03:19:00
15765403	24210059	30591798	59.4102	F	BLACK/AFRICAN AMERICAN	96.8519	116.37	69.6296	98.1364	351	11.1	9.9	173	158	2.4	11.9	3	11	8	1			1	1	1					0				25.92	2134-05-30 07:15:00	2143-08-13	3361.7
15615100	24977993	30619175	82.3507	M	WHITE	99.087	102.826	67	95.7727	684	10.4	9.3	113	128	0.6	13	2	10	4	1	1									0				2.36	2122-05-08 19:03:00	2122-05-27	18.2063
11281127	29749314	30635726	52.7498	M	WHITE	90.5385	95.2917	56.5417	96.28	2325	7.2	12.9	112	117	1.5	11.9	2	14	7		1	1		1	1	1	Aspirin	81	1	81	2110-10-03 08:00:00	2110-10-02 18:00:00		9.81	2110-10-01 20:36:00
13973055	21592648	30676077	44.5108	M	UNKNOWN	89.7143	92.8	68.5143	97.6429	2160	14.7	21.4	147	138	1.4	12.3	2	15	6					1	1					0				3.27	2136-07-05 13:34:00	2136-07-08	2.43472
11729508	24232717	30692905	88.2251	F	WHITE	94	95.8462	54.5	96.2692	975	11.4	3.6	100	151	0.9	27.3	2	15	4		1			1		1	Aspirin	81	1	81	2159-03-24 10:00:00	2159-03-31 17:00:00		2.75	2159-03-23 22:31:00
10240784	26416971	30704180	70.8626	F	OTHER	78.4	109.727	58.0303	96.5217	1524	7	9.7	92	99	0.7	14.2	2	3	13	1		1		1	1	1	Aspirin	81	1	81	2185-11-11 22:00:00	2185-11-18 11:00:00	1	2.42	2185-11-11 19:08:00
17954397	26956165	30718567	75.3038	F	WHITE	80.5714	115.423	56.5769	97.4643	1345	12.3	12	331	106	0.7	13	1	9	4		1	1		1						0				7.72	2162-04-21 22:55:00
17795497	23361183	30718767	70.3439	F	WHITE	94.1154	143.08	81.72	96.56	1633	10.5	7.4	217	86	0.7	15.8	2	8	4		1			1		1	Aspirin	81	1	81	2132-05-08 10:00:00	2132-05-08 22:00:00		2.22	2132-05-05 14:22:00
13594409	24420446	30739724	68.021	F	WHITE	94.3913	100	57.3913	96.4	470	6.5	6	178	117	1.1	15	3	14	13			1		1	1					0				9.68	2162-01-08 22:03:00	2164-03-24	805.081
11388341	27040288	30744151	71.6257	F	WHITE	96.0541	112.225	56.4125	98	1435	9.1	10.5	109	124	0.9	12.5	2	13	5	1		1		1	1	1	Aspirin	81	1	81	2143-08-18 08:00:00	2143-08-19 16:00:00		7.8	2143-08-17 12:23:00	2143-11-13	87.484
14102118	29393100	30754161	41.2107	M	HISPANIC/LATINO - GUATEMALAN	112.4	104.75	59.0417	97.04	50	8.3	19.8	507	166	4.2	15.1	3	13	12	1			1	1	1					0				5.97	2181-03-18 22:49:00
12608366	28893381	30761994	73.731	M	OTHER	85.2727	138	59.8	100	1900	13	13.8	215	179	1.1	14.1	1	3	5		1	1		1						0				4.91	2170-09-25 00:13:00	2170-09-29	3.99097
19166531	27937133	30769862	60.3082	M	WHITE	78.9677	107.484	59.0645	98.1613	4765	7.5	9.3	179	121	0.8	14.4	2	15	6			1		1	1	1	Aspirin	81	1	81	2120-04-22 10:00:00	2120-04-25 13:00:00		3.12	2120-04-22 13:13:00
11013572	24572136	30791603	73.3228	F	BLACK/CAPE VERDEAN	89.6923	102.949	55.6923	94.1154	1915	10.2	14	178	76	0.9	15.1	2	3	9	1		1		1	1	1	Aspirin	81	1	81	2178-05-15 03:00:00	2178-05-24 22:00:00		13.4	2178-04-29 03:04:00
10934673	28634286	30792974	54.1722	M	WHITE	106	111.594	64.5938	98.9412	340	12	10.3	99	69	1.8	11.1	3	7	16		1		1	1	1					0				14.79	2122-03-04 21:54:00
11877980	23336581	30812528	24.3726	F	WHITE	83.52	111.577	60.2692	96.76	427	11.1	17.4	96	117	1.1	46.3	3	11	10				1	1	1					0				7.6	2130-05-17 02:16:00
19485979	22683071	30831760	77.4045	M	WHITE	90.0833	108.625	56.0417	92.6667	879	9.9	10.2	140	127	1.5	12.4	2	9	11			1		1		1	Aspirin	300	1	300	2115-06-02 08:00:00	2115-06-03 08:00:00		16.07	2115-05-29	2116-01-11	227
17198215	21967762	30864103	55.2685	F	WHITE	96.5714	102.387	67.2258	94.7647	1670	10	12.8	394	117	0.8	12.6	2	10	3			1		1	1	1	Aspirin	81	1	81	2189-04-09 04:00:00	2189-04-19 10:00:00		7.98	2189-04-09 01:41:00
14757888	20769094	30864579	73.9646	F	WHITE	80.72	119.92	53.8	98.08	2060	8	8.5	134	87	1.1	12.5	2	14	3	1		1		1	1	1	Aspirin	325	1	325	2148-12-18 15:00:00	2148-12-22 10:00:00		2.26	2148-12-18 13:28:00
12678286	22415227	30902754	87.6302	M	WHITE	84.2143	139.786	59.3929	98.8571	1715	8.5	9.9	75	125	0.6	14.8	2	8	6					1	1					0				9.79	2124-08-18 04:27:00	2124-08-28	9.81458
16125026	27618401	30903105	88.9028	M	WHITE	65.0714	111.562	59.2188	99.6552	2680	11.5	5.1	111	116	0.7	12.6	2	9	5					1	1					0				6.04	2132-11-25 17:40:00
17604215	28285933	30907727	34.9522	F	WHITE	103.676	99.9355	58.4355	86.4118	778	10.1	15.3	309	97	1.1	14.6	3	5	13					1	1					0				13.89	2183-12-14 18:34:00
17115839	23291658	30908497	61.1966	M	WHITE	64.6364	137.7	83.95	94.5455	825	12.7	12.9	177	123	0.8	15.5	3	15	0			1		1						0				6.9	2130-03-13 19:45:00
10636625	22553106	30919660	82.8989	M	WHITE	70.875	112.25	54	98.2308	218	10.7	8.7	169	149	1.7	14.2	3	14	7		1			1	1	1	Aspirin EC	81	1	81	2151-11-25 10:00:00	2151-11-28 10:00:00		3.02	2151-11-25 07:15:00
14434800	29988677	30922383	68.3816	F	WHITE	78.7037	106.464	63.3929	96.9524	1612	9.7	17.4	247	119	0.9	15.4	1	15	4	1	1	1		1	1	1	Aspirin	81	1	81	2131-05-20 10:00:00	2131-05-21 07:00:00		2.02	2131-05-20 08:30:00
15561137	25098715	30934957	86.2495	M	BLACK/AFRICAN AMERICAN	109.111	109.231	60.8846	96.2143	1695	10.8	7.4	183	115	1	16.2	1	9	4	1	1			1						0				2.34	2121-04-01 09:04:00	2121-04-04	2.62222
18439617	27494261	30949231	61.6044	M	WHITE	72.05	112.725	59.25	98.3902	3195	10.9	24	212	116	0.7	11.5	2	15	4			1		1	1	1	Aspirin EC	81	1	81	2129-08-09 21:00:00	2129-08-10 16:00:00		2.25	2129-08-09 18:29:00
16680284	24006731	30954212	56.0044	M	BLACK/AFRICAN AMERICAN	100.889	100.889	51.2222	98.1154	6875	6.7	16.6	322	64	1.2	18.6	1	3	9	1		1		1	1					0				5.86	2138-01-02 01:18:00	2138-05-01	118.946
11501310	27305247	30983281	49.9791	M	WHITE	120.348	75.3043	60.3913	99.5909	2335	8.9	7.8	149	118	1.1	12.8	3	14	11	1		1	1	1	1	1	Aspirin	81	1	81	2166-12-25 13:00:00	2166-12-31 14:00:00		26.34	2166-12-24 20:38:00
16883658	21230609	30995122	44.0294	M	UNABLE TO OBTAIN	77.4138	129.343	74.5429	99	2820	13	5.9	164	128	0.6	12	1	10	2		1	1		1						0				3.15	2118-01-11 18:02:00
17159056	28427719	31023101	71.9219	F	WHITE	81.2069	102.821	59.2143	97.3571	689	11.2	16.9	239	80	0.8	12.8	2	7	7		1			1	1	1	Aspirin	81	1	81	2179-12-03 10:00:00	2179-12-15 12:00:00		11.45	2179-12-03 16:49:00	2179-12-15	11.2993
14739057	24875464	31024873	44.3689	M	NATIVE HAWAIIAN OR OTHER PACIFIC ISLANDER	86.68	101.103	49.0517	95.56		11.9	11.6	80	95	15	14.9	3	14	12			1	1	1	1					0				7.82	2182-05-15 17:18:00
14296048	22900137	31026028	54.9582	F	WHITE	61.875	113.36	58.96	99.5833	2101	9.5	5.1	130	124	0.6	11	2	3	6			1		1	1					0				25.75	2156-12-15 23:09:00
16305530	24198896	31044994	74.3652	F	WHITE	77.9744	112.872	54.9744	96.1026	1062	7.9	5.7	76	130	0.6	13.5	2	12	10		1	1		1	1	1	Aspirin	81	1	81	2179-05-15 10:00:00	2179-05-16 16:00:00		4.28	2179-05-14 02:49:00
17036580	26488262	31050741	61.9875	M	HISPANIC/LATINO - PUERTO RICAN	93.7692	112.72	56.56	98.3846	1510	8.8	10.4	385	59	0.1	16.6	2	15	4					1						0				4.51	2180-12-26 16:33:00	2188-05-19	2700.31
19601633	20620475	31065091	52.4154	M	UNABLE TO OBTAIN	82.5	105.111	48.8333	98.4722	1777	10.4	12.3	174	87	1.1	14.6	2	15	8			1		1	1	1	Aspirin	81	1	81	2119-06-01 10:00:00	2119-06-02 13:00:00		2.97	2119-06-01 17:00:00
12639585	28825892	31119090	66.3319	F	WHITE - OTHER EUROPEAN	112.172	130.714	58.0476	95.3448	835	13.9	19.5	90	128	1		3	10	8	1	1			1						0				9.66	2167-05-02 05:47:00	2167-07-03	61.759
11052292	23514030	31134294	78.1368	F	WHITE - EASTERN EUROPEAN	80.4468	134.295	50.447	98.8085	2006	12.5	15.9	197	203	1	10.6	1	6	7	1	1			1						0				15.39	2116-02-19 22:47:00	2116-03-08	17.0507
16849297	25850259	31139331	91.248	M	WHITE	72.3462	126.269	49.9615	99.037	855	9.3	7.3	124	119	1.5	10.5	2	10	5	1	1			1	1					0				2.24	2130-04-01 14:20:00
10110764	23741291	31145718	46.6984	F	WHITE	117.656	95.25	50.5833	98.1034	2215	10.6	2.3	184	175	1.7	14.1	2	3	13		1			1	1	1	Aspirin	81	1	81	2130-09-27 08:00:00	2130-09-30 09:00:00		13.67	2130-09-13 02:26:00
13777634	23093112	31185673	91.0923	M	WHITE	74.0714	109.207	47.3488	98.6735	305	10.1	8.8	276	133	2.3	24.9	3	14	8			1		1	1	1	Aspirin	81	1	81	2169-02-04 10:00:00	2169-02-11 21:00:00		4.86	2169-02-03 16:52:00	2170-07-25	536.297
13134081	27076781	31228755	73.0839	M	WHITE	81.1739	122.182	58.2273	95.9565	398	9.7	15.7	295	100	5.1	16.5	3	6	10	1			1	1		1	Aspirin	325	1	325	2113-02-01 08:00:00	2113-02-09 20:00:00		6.08	2113-01-31 15:48:00	2113-04-02	60.3417
18432749	25544888	31239209	44.6781	M	UNKNOWN	89.76	107.96	65.72	97.5385	4290	10	6.6	88	184	2.4	13.8	1	13	7	1		1		1		1	Aspirin EC	81	1	81	2182-09-09 08:00:00	2182-09-08 13:00:00		3.84	2182-09-05 16:12:00
16243678	20709681	31262019	65.8213	M	WHITE	83.1875	163.406	57.7188	95.0312	1357	8.9	8.7	192	221	1	14.4	2	10	8	1	1			1	1	1	Aspirin	325	1	325	2186-10-28 10:00:00	2186-10-28 09:00:00		9.74	2186-10-27 23:07:00
19366448	24074965	31263089	58.3301	M	WHITE	76.5909	115	64.3333	99	3045	11.2	8.9	134	115	0.7	11	1	14	9			1		1	1					0				7.21	2176-04-30 13:39:00
14233225	21644425	31276436	70.5906	F	WHITE	81.625	102.409	58.1364	99.6667	170	9.2	20.8	112	105	3.1	13.1	3	3	15			1		1	1					0				4.58	2163-08-05 04:25:00	2163-08-09	3.81597
12230757	22280351	31289866	91.6344	F	WHITE	68.1852	134.962	61.7692	95.8519	1180	12.5	5.8	148	154	0.6	11.1	2	9	5					1						0				4.16	2113-08-20 17:02:00
16716950	23945318	31289872	73.8209	M	WHITE	115.256	106.5	73.5526	94.2812	3075	13.8	11	157	111	1.1	62.7	1	15	2		1			1		1	Aspirin	81	1	81	2151-10-28 10:00:00	2151-11-08 21:00:00		2.93	2151-10-27 19:51:00
11817840	26967544	31295587	60.5175	F	WHITE	87.44	108.708	62.2609	94.5417	5325	13.1	14.9	190	76	0.5	11.8	1	15	5		1			1	1					0				3.54	2183-07-09 00:44:00
14414707	28666677	31306538	69.4897	M	WHITE	68.4444	90.96	43.2	95.6667	2010	6.5	7	30	83	1.5	24.3	2	3	15			1		1	1					0			1	9.85	2156-06-27 20:21:00	2156-07-09	11.1521
19872267	26506881	31321104	42.1287	F	WHITE	93.75	139.375	80.8333	95.875	308	10.4	4	145	85	4.2	23.9	3	13	8		1		1	1						0				3.94	2143-02-17 00:08:00
13411086	23121081	31322818	76.4317	M	WHITE	83.1818	108.473	45.9091	99.6429	1100	6.3	9.6	163	70	1	11.9	2	14	8	1		1		1	1	1	Aspirin	325	1	325	2170-06-07 10:00:00	2170-06-19 13:00:00		5.42	2170-06-07 16:13:00
17952275	22712733	31324292	73.5822	M	WHITE	60.4643	115.733	52.5333	99.1786	1248	8.7	6.5	83	84	1	16.3	2	13	7			1		1		1	Aspirin	81	1	81	2178-08-09 10:00:00	2178-08-10 10:00:00		2.35	2178-08-01 21:28:00	2178-09-30	59.1056
16815189	21106391	31342254	52.5695	F	WHITE	69.3636	119.128	73.8488	99.7222	3395	7.2	5.3	118	101	0.6	10.9	1	12	4		1			1	1					0				5.68	2188-07-27 00:25:00
15519663	29912576	31364502	51.5541	F	WHITE	78.6914	131.382	64.9211	96.7407	874	4.7	4.6	25	90	0.8	15.8	3	9	17					1	1					0				12.44	2141-07-22 08:26:00
10706411	22795641	31395458	53.7435	F	UNKNOWN	104.326	97.7436	47.1154	96.5714	305	10.5	17.8	165	69	1.2	12.7	3	10	13	1			1	1	1					0				9.1	2180-09-28 13:11:00
17292566	28612741	31400916	84.7983	M	OTHER	128.385	144.385	91.1923	96.0769	5155	13.1	5.7	273	113	1.5	11.6	3	14	2	1	1	1		1		1	Aspirin	81	1	81	2183-10-19 10:00:00	2183-10-27 19:00:00		6.29	2183-10-19 13:47:00
16332094	23654159	31413365	56.354	F	WHITE	90.5517	130.673	81.8846	99.7931	1845	11.9	9.5	183	121	0.4	12.8	2	6	4		1			1						0				12.39	2115-05-10 07:15:00
15749437	27295640	31417634	53.5065	M	WHITE	115.625	104.551	66.2692	96.875	1425	13	15.8	282	114	2.5	18.3	2	9	10		1	1		1	1	1	Aspirin	325	1	325	2173-07-05 10:00:00	2173-07-06 14:00:00		12.8	2173-07-04 23:35:00
15838787	21566270	31434837	75.8009	F	PATIENT DECLINED TO ANSWER	85.4857	121.5	56.6944	98.8788	2610	8.3	9.2	152	83	0.6	14.3	1	3	6		1	1		1	1	1	Aspirin	81	1	81	2135-10-20 10:00:00	2135-10-22 08:00:00		2.3	2135-10-20 12:15:00	2137-07-23	641.49
12548159	27406580	31436892	90.6836	F	WHITE	103.593	98.625	55.7083	94.04	2402	10.8	6.3	202	110	1.1	20.6	2	13	4		1			1						0				2.99	2122-09-07 15:18:00	2124-12-30	844.362
19702321	23360970	31443890	77.5489	F	WHITE	56.5625	123.688	51.7812	97.9688	1520	9.4	6.8	140	106	0.9	14	3	10	6	1	1	1		1	1	1	Aspirin	325	1	325	2175-07-21 06:00:00	2175-07-21 16:00:00		6.99	2175-07-20 11:53:00
13102977	24185543	31449056	41.396	M	HISPANIC/LATINO - PUERTO RICAN	111.864	108.048	67.1905	95.6364	1630	10.6	8.5	137	108	0.8	16	2	15	9	1		1		1	1					0				3.36	2168-05-25 02:56:00
17931647	28439165	31463262	88.2252	F	WHITE	95.8077	114.458	60.5	94.24	810	10.2	9.2	234	84	1.2	13.9	2	12	4											0				3.06	2154-03-24 06:06:00
11978202	23175376	31463414	79.4121	F	WHITE	74.7308	129.923	52.8077	93.9231	1632	8	16.6	261	127	2.2	13.8	2	10	5	1				1		1	Aspirin	81	1	81	2132-05-30 10:00:00	2132-06-01 14:00:00		10.2	2132-05-30 12:27:00	2135-02-20	995.481
11293444	29623349	31473517	52.7406	M	WHITE	89.6429	133.393	62.8214	98.3214	2175	12.6	9.2	201	111	0.7	10.3	2	5	8			1		1						0				22.18	2132-09-27 11:40:00
12774362	29306817	31481771	24.3702	M	WHITE	64.4091	96.6286	63.6286	99.3636		9	8.1	91	87	4.5	12.1	1	14	14			1	1	1	1					0				3.93	2149-05-15 22:48:00
14534062	29168558	31484752	68.9124	F	ASIAN	71.0385	119.724	63.1552	97.5385	2985	12.4	5.2	153	107	0.6	12.2	1	14	2					1	1					0				2.35	2111-11-30 05:39:00
10096175	21035896	31525858	76.0246	F	WHITE	72.7	141.075	58.475	91.9412	1620	11.3	18	278	145	0.9	12.1	1	8	3	1				1		1	Aspirin	325	1	325	2135-01-18 08:00:00	2135-01-17 17:00:00		6.12	2135-01-10
14018478	24804085	31533201	62.4335	M	WHITE	74.5	103.718	54.4872	98.2222	2915	10.2	18.8	129	134	0.7	13.7	2	3	8			1		1	1	1	Aspirin	81	1	81	2116-06-08 08:00:00	2116-06-08 07:00:00		4.14	2116-06-07 07:45:00
18730259	23601114	31548438	86.8568	M	WHITE	89.2174	115.682	57.0909	90.3913	950	8.4	6.7	94	134	0.8	14	1	14	4					1		1	Aspirin	81	1	81	2197-11-10 01:00:00	2197-11-14 20:00:00		5.78	2197-11-09 21:27:00	2197-11-18	8.10625
11985806	27470855	31550648	62.7088	M	WHITE	80.76	128.52	54.12	94.52	1335	6.7	10	59	122	1.6	21.6	3	15	10	1		1	1	1	1					0				7.15	2193-09-16 20:02:00	2193-09-28	11.1653
16193308	27113288	31551241	67.5549	M	UNABLE TO OBTAIN	110.778	130.667	77.9583	97.2083	1430	10.3	9.5	50	142	1	14.7	3	10	10	1	1			1	1					0				2.81	2154-07-22 15:49:00	2154-07-25	2.34097
11237630	20551095	31558222	70.527	F	WHITE	85.087	123.261	68.7826	96.1304	940	10.6	13.1	309	116	0.8	12.8	1	14	2		1			1						0				2.38	2189-07-12 11:09:00
18994071	20492170	31568095	87.2393	F	OTHER	75.5909	105.681	44.2609	98.8222	1994	8.7	10.4	133	114	0.9	12.6	1	10	6			1		1	1	1	Aspirin EC	81	1	81	2160-03-29 10:00:00	2160-03-31 18:00:00		2.34	2160-03-28 14:29:00	2164-01-22	1394.4
16537103	24367266	31576206	75.5797	M	WHITE	76.1364	115.286	62.3571	95.5455	550	13.2	7.2	175	313	0.9	11.1	3	12	2	1										0				5.8	2165-07-31 17:28:00
16103537	26250746	31588174	79.3453	F	WHITE	61.36	102.741	50.1852	98.4	1305	8	12.8	360	176	3.4	22.1	2	14	6					1	1					0				2.2	2147-05-06 19:45:00	2147-06-15	39.1771
10937007	21698987	31588751	83.5665	F	UNKNOWN	94.12	124.136	71.9545	98.72	1460	12.1	9	222	95	0.7	11.5	2	7	4	1		1		1						0				6.95	2171-07-26 22:10:00
16566444	22655537	31590357	91.6514	F	UNKNOWN	74.04	123.964	51.9286	96.2	645	11.5	11.5	308	124	0.7	13	3	14	9			1		1	1	1	Aspirin	81	1	81	2136-08-27 08:00:00	2136-09-13 18:00:00		13.73	2136-08-25 22:29:00
16218892	23641399	31598816	47.4207	M	HISPANIC/LATINO - GUATEMALAN	58.5	119.654	78.8077	96.9231	4740	9.2	8.7	90	107	1.6	15	2	14	6			1			1					0				5.07	2159-06-03 15:49:00
17070559	21067424	31599795	65.2474	M	HISPANIC/LATINO - PUERTO RICAN	116.233	103.667	61.2667	96.0323	7900	11.3	19.4	135	81	0.9	12.9	1	15	7			1		1	1	1	Aspirin EC	81	1	81	2134-04-02 08:00:00	2134-04-09 20:00:00		2.02	2134-04-01 12:47:00	2136-02-13	682.467
19040738	26798055	31603200	67.4453	M	WHITE	61.3103	116.097	63.3871	99.7	1325	12.1	13.4	126	155	0.8	12	2	3	10					1	1					0				9.27	2143-06-12 15:06:00
13247440	26512480	31612048	53.6973	M	BLACK/AFRICAN AMERICAN	100.156	102.606	52.6667	97.125	5100	5.9	1.8	16	107	1	14.4	3	13	10											0				5.2	2171-09-12 16:10:00	2171-10-28	45.3264
16093185	25456576	31645038	67.4658	F	WHITE	81.8519	108.68	63.88	97.1379	1552	5.9	8.6	193	101	0.9	11.2	2	15	5					1						0				5.61	2141-06-19 08:43:00	2141-06-24	4.63681
13950056	23111413	31646823	55.9305	M	WHITE	76.25	99.9583	57.0833	97.625	1230	10.2	8.9	187	91	0.8	11.1	2	6	4					1						0				10.91	2116-12-05 20:50:00	2119-07-19	955.132
19975796	25848942	31651964	69.9225	F	WHITE	86.68	129.72	63.04	96.64	1360	12.6	8.5	315	125	0.9	13	2	11	9		1			1	1	1	Aspirin	325	1	325	2148-12-03 10:00:00	2148-12-14 20:00:00		5.61	2148-12-02 22:08:00	2153-06-06	1646.08
12132996	21320294	31668353	77.1642	F	WHITE	95.7083	137.261	76.1739	98.4167	575	9.2	0.3	23	105	1.5	13.5	2	6	8					1						0				5.09	2110-03-01 22:56:00	2110-03-06	4.04444
14468627	28182782	31673471	64.5128	M	WHITE	88.4	163.3	83.8	98.7333	1650	9.2	12.3	183	138	0.6	10.9	2	3	6					1		1	Aspirin	150	1	150	2186-07-07 21:00:00	2186-07-07 23:00:00		7.9	2186-07-07 07:15:00
13825137	20117767	31675009	71.5196	F	HISPANIC/LATINO - PUERTO RICAN	76.125	164.381	62.0952	99.75	1075	12.7	25.3	381	168	0.6	29.3	2	7	3	1				1		1	Aspirin	81	1	81	2114-07-14 08:00:00	2114-07-21 11:00:00		8.88	2114-07-09 18:30:00
10258020	23994346	31725746	76.979	M	WHITE	69.64	126.583	68.75	94.96	250	15.1	10.8	280	141	1.1	12.8	3	8	13			1		1	1	1	Aspirin	81	1	81	2122-12-25 01:00:00	2122-12-29 20:00:00		3.14	2122-12-24 18:14:00	2125-06-17	905.24
15594473	28817728	31733731	67.7192	F	BLACK/CARIBBEAN ISLAND	77	102.089	58.9556	99.1304	306	3.9	4.9	41	84	2.1	17.8	3	8	14		1		1	1	1					0				18.91	2137-09-20 16:28:00	2137-11-08	48.3139
17421546	26048930	31735702	79.4505	M	WHITE	64.9091	107.318	52.2273	97.8	1277	8.6	9.3	107	71	1.2	12.7	2	3	9	1		1		1	1	1	Aspirin EC	81	1	81	2170-06-17 10:00:00	2170-06-22 07:00:00		4.34	2170-06-14 13:01:00
11535886	29371385	31752961	95.0272	F	WHITE	79.037	130.692	55.5385	96.5926	1450	10.2	12.8	237	126	1.3	12.1	1	6	7		1			1						0				7.82	2172-01-10 21:24:00	2177-05-24	1960.11
11927333	22428350	31765856	85.2281	M	WHITE	69.7568	121.961	54.8026	99.4595	1875	9.1	8.6	78	141	1	14.3	3	15	4			1		1	1	1	Aspirin	81	1	81	2172-03-24 08:00:00	2172-03-25 09:00:00		5.26	2172-03-24 07:15:00
19666098	23226557	31811849	30.7887	F	WHITE	107.462	113.192	63.7308	96.7692	1095	12.9	13.4	228	181	0.8	11.9	1	3	5					1						0				14.26	2170-10-15 13:21:00
12971125	23757971	31823413	60.071	M	UNKNOWN	66.4706	115.355	60.2903	98.4848	3630	12.9	11.4	197	107	0.6	12.3	2	10	8			1		1	1	1	Aspirin	81	1	81	2135-02-01 08:00:00	2135-02-06 20:00:00		4.96	2135-01-26 22:01:00
18134008	25166415	31827831	94.5264	F	WHITE	80.9333	110.375	43.7031	97	189	10	26.6	532	103	1	14.1	3	13	11		1			1	1					0				3.69	2185-07-11 23:49:00	2185-08-02	21.0076
13478283	21986295	31859221	72.9235	M	WHITE	89.5484	123.967	64.6333	97.3333	1199	9.9	5.1	105	98	1	13	2	14	7					1		1	Aspirin	81	1	81	2165-12-08 16:00:00	2165-12-11 22:00:00		3.26	2165-12-04 07:35:00
16060095	21719782	31878950	67.3005	M	UNKNOWN	73.2917	112.167	59.4167	99.375	955	10	15.9	220	152	1	12	2	8	10	1		1		1	1	1	Aspirin	81	1	81	2130-04-20 21:00:00	2130-04-26 09:00:00		8.31	2130-04-20 17:45:00
16581134	23417684	31883804	69.6765	F	WHITE	107.56	108.56	55.72	97.48	1175	7	12.6	171	30	5.7	14.9	2	14	13	1		1		1	1					0				8.23	2113-09-05 01:56:00	2113-10-13	37.9194
13831510	27667379	31907853	67.736	M	OTHER	72.64	126.72	67.76	98.08	530	14.3	10.3	86	106	1		2	11	6		1	1		1						0				8.74	2180-09-25 19:31:00
19368129	23705986	31911210	54.0269	M	UNKNOWN	55.2917	87.9167	43.375	97.625	8	6.4	8.3	69	74	3.6	21.1	3	15	16				1	1	1					0				3.26	2166-01-10 19:47:00	2166-01-13	2.17569
15015389	23380538	31940834	73.9329	M	WHITE	59.9302	101	55.3953	98.4524	710	8.3	10.3	253	51	1.5	12.3	2	7	12					1	1					0			1	2.44	2161-12-07 17:58:00	2161-12-16	8.25139
15645206	21540008	31953667	84.3865	M	OTHER	78.1176	124.192	58.359	99.5	2081	11.5	11.1	211	67	0.7	12.1	2	8	4		1	1		1	1					0				18.91	2171-05-22 03:49:00	2171-06-09	17.841
10628634	22835178	31973688	61.9934	M	WHITE	98.84	115.167	72.0833	92.6	1525	10.6	17.1	252	168	1.1	13.3	2	15	2	1	1			1						0				7.88	2152-12-28 20:11:00	2153-01-14	16.159
19118830	23663989	31988330	61.0015	M	WHITE	86.8333	116.133	59.5	98.5333	805	7.2	3.1	68	102	0.5	8	2	13	6		1	1		1	1	1	Aspirin EC	81	1	81	2144-01-01 10:00:00	2144-01-02 11:00:00		11.14	2144-01-01 13:32:00
14420062	29902868	31993492	60.7873	F	WHITE	70.5	118.828	67.3793	98.3333	2405	13.2	11.4	249	126	0.7	13.5	2	14	5		1	1		1		1	Aspirin	325	1	325	2151-10-15 10:00:00	2151-10-24 22:00:00		5.09	2151-10-15 12:53:00
17188063	21444472	32020494	29.154	M	UNKNOWN	97.7037	129.241	84.5517	95.0385	1053	13.1	11.3	119	145	1	10.1	2	15	5					1						0				3.68	2161-02-26 05:35:00	2161-03-02	3.76736
12514721	24555295	32042288	79.9487	F	BLACK/AFRICAN AMERICAN	91.08	126.6	59.84	97.3462	935	11.6	4.5	177	104	0.7		2	15	3		1			1	1					0				2.89	2161-12-12 18:04:00	2167-04-11	1945.25
18209563	29872216	32053119	66.3054	M	UNKNOWN	58.4571	124.28	51.28	96.0882	1790	5	11.2	153	64	2.5	12	1	10	5	1				1						0				3.19	2120-04-21 12:58:00	2120-06-06	45.4597
12656796	25392033	32063503	70.5948	M	UNKNOWN	116.765	95.6875	67.9375	98.5294	415	6.1	8.7	164	184	2	14.4	3	11	10			1		1	1	1	Aspirin	81	1	81	2150-08-12 08:00:00	2150-08-18 18:00:00		6.44	2150-08-06 06:08:00
13155922	23957226	32063801	27.0926	M	HISPANIC/LATINO - GUATEMALAN	103.913	112.435	69.3913	96.6957	1630	13.7	6.7	165	138	0.4	10.5	1	9	3					1						0				10.95	2134-02-03 19:59:00
15237286	26453030	32070899	38.5868	M	WHITE	82.2308	158.32	81.4	96.0769	2000	9.3	13.7	148	56	2.4	12.8	1	15	3	1		1		1		1	Aspirin	81	1	81	2165-08-03	2165-08-14 16:00:00		3.95	2165-08-02 19:48:00
18121111	24776646	32094836	85.1344	F	WHITE	85.0476	124.846	61.3077	95.8571	515	9.2	10.4	300	96	1.5	12.8	3	13	7	1				1	1	1	Aspirin	81	1	81	2191-02-19 06:00:00	2191-02-19 13:00:00		11.07	2191-02-19 02:30:00	2191-03-02	10.8958
15767435	29710592	32107815	72.462	M	WHITE	88.1786	117.042	72.0417	97.2593	2700	10	3.2	138	98	0.9	27.3	3	14	3		1			1						0				2.09	2153-06-18 11:26:00
19355755	28558620	32130531	75.3527	F	WHITE	41	106.654	46.1154	99.92	547	8.9	12.2	219	104	0.3	11.7	3	15	4		1	1		1	1	1	Aspirin	325	1	325	2187-05-10 08:00:00	2187-05-10 09:00:00		6.87	2187-05-09 19:34:00
14474896	25443284	32137361	41.2947	M	BLACK/AFRICAN AMERICAN	108.269	105.8	62.2	96.2308	1775	9.1	13.2	384	106	0.6	15.4	1	9	7			1		1						0				5.24	2128-04-17 15:22:00
11764015	22459596	32155382	90.302	M	WHITE	86.8182	131.143	60.381	94.2727		10.9	10.1	266	65	9	12.9	1	13	8				1	1		1	Aspirin	81	1	81	2114-04-21 10:00:00	2114-04-30 18:00:00		2.19	2114-04-21 13:14:00	2116-02-22	671.449
15364790	27829826	32172366	90.2615	M	WHITE	65.0385	101.913	52.6304	97.6078	615	11.1	12.7	185	119	1.1	21.8	3	15	7		1			1	1	1	Aspirin	81	1	81	2112-04-07 10:00:00	2112-04-12 18:00:00		3.56	2112-04-05 23:32:00
11705775	29272550	32178014	59.5345	M	WHITE	96.6154	135	90.76	95.6538	2705	12.7	14.4	313	103	0.8	13.2	2	13	7		1			1	1					0				3.69	2134-07-15 05:19:00
19888977	28362791	32202312	52.922	F	UNKNOWN	64.4444	116.355	74.6452	99.8889	9420	11.4	13.3	303	109	0.7	12.6	3	3	13				1	1	1					0				6.38	2164-12-02 18:22:00	2164-12-08	5.23472
12003679	20269227	32216303	71.1992	M	UNKNOWN	68.8571	109.2	46.8286	98.2857	1445	6.4	7.7	150	102	1.4	13.7	1	14	10	1		1		1	1	1	Aspirin	325	1	325	2125-03-14 10:00:00	2125-03-23 11:00:00		3.17	2125-03-14 18:19:00
19345174	24168361	32217390	46.188	F	UNKNOWN	73.1875	118.516	59.2903	99.9688	203	7.5	46.5	309	88	2.3	13.4	3	14	10	1		1		1	1					0				2.99	2178-03-10 16:10:00
12662773	20446083	32238735	70.329	F	BLACK/AFRICAN AMERICAN	119.435	140.217	68.8261	98.6522	2420	7.9	21.6	155	125	0.5	16.7	3	3	4		1		1	1	1					0				39.26	2145-04-30 10:00:00
13680284	25824874	32241836	64.2792	F	BLACK/AFRICAN AMERICAN	82.8261	105.609	53.2609	97.6087	995	7.7	7.2	142	97	2.2	15.9	3	14	10			1		1	1	1	Aspirin EC	81	1	81	2142-04-17 08:00:00	2142-05-08 21:00:00		6.95	2142-04-12 23:44:00
17956850	20410162	32263029	51.4773	F	WHITE	104.111	129.536	73.6786	95.5926	1915	13.4	13.4	285	132	0.8		3	14	2					1						0				2.34	2158-06-24 08:00:00
11259141	25963696	32272859	60.5107	F	WHITE - OTHER EUROPEAN	100.296	120.382	77.5588	97.2593	1045	10.7	9.7	217	118	0.3	15.7	3	7	9			1		1	1	1	Aspirin	81	1	81	2184-07-13 08:00:00	2184-08-08 20:00:00		24.01	2184-07-05 18:16:00
17917715	25056199	32291117	53.8907	F	WHITE	80.2609	125.636	80.9091	96.0435	1395	7.6	4.5	150	131	1.1	12.2	1	14	2			1								0				3.59	2156-11-22 00:31:00
13736592	24921672	32300700	67.3902	M	WHITE	71.3571	138.909	74.7727	99.122	2015	11.5	9.8	218	123	0.8	12.8	2	3	5		1	1		1	1	1	Aspirin	81	1	81	2155-06-15 08:00:00	2155-06-25 21:00:00		7.2	2155-05-23 12:39:00
16947391	25281219	32322009	67.2734	M	WHITE	82.8148	106.829	53.6571	96.7241	1210	10.6	10.6	138	98	1.1	13.2	2	15	5	1		1		1	1	1	Aspirin EC	81	1	81	2174-04-10 21:00:00	2174-04-12 10:00:00		3.29	2174-04-10 20:25:00
10452329	25076530	32342017	92.7758	F	WHITE	101.68	115.92	54.28	98.84	1640	10.2	14.4	312	180	1.5	19.4	2	5	6	1	1			1						0				3.17	2136-10-10 13:57:00	2136-10-26	15.4187
16326056	20121937	32375386	88.6948	M	OTHER	87.08	174.5	63.7857	97	1160	10	6.1	132	148	1.4	11.6	2	8	5	1		1		1		1	Aspirin	325	1	325	2123-09-12 08:00:00	2123-09-12 08:00:00		4.17	2123-09-11 18:39:00	2123-10-05	23.2229
15155821	29951783	32378737	64.0575	F	HISPANIC/LATINO - DOMINICAN	95.9	105.5	72	96.4	3685	10.6	10.8	406	73	1.2	12.3	2	13	7			1		1	1	1	Aspirin	81	1	81	2181-01-22 02:00:00	2181-02-22 17:00:00		12.01	2181-01-22 00:08:00	2181-04-23	90.9944
17371303	25573595	32403373	86.9474	M	WHITE	76.4878	97.7059	43.2941	95.2683	1045	10.5	12	150	108	1.3	12.2	1	14	6					1	1	1	Aspirin	325	1	325	2115-12-15 13:00:00	2115-12-18 20:00:00		2.74	2115-12-13 00:24:00
19299879	26620045	32420683	70.675	M	WHITE	80.5882	111.848	57.2727	98.4706	2125	8.8	5.8	93	102	0.7	11.9	1	15	5			1		1	1	1	Aspirin	81	1	81	2130-09-05 08:00:00	2130-09-07 17:00:00		3.21	2130-09-04 12:36:00
15983067	24908776	32421408	73.4955	M	UNABLE TO OBTAIN	96.0465	101.767	67.1628	97.2821	502	7.9	10.8	68	114	1.4	15.7	3	3	15		1	1		1	1	1	Aspirin EC	81	1	81	2110-07-01 10:00:00	2110-07-04 10:00:00		22.31	2110-06-30 23:49:00
17654393	21115747	32424889	57.2887	F	WHITE	87.9333	101.933	56.8333	99.0667	942	8.3	7.1	161	93	0.6	14.5	1	15	2		1	1				1	Aspirin	81	1	81	2145-04-16 10:00:00	2145-04-18 15:00:00		2.13	2145-04-16 11:00:00
17233058	25250074	32427551	29.958	M	OTHER	83.5517	102.622	45.527	93.6774	5	10	10.8	57	84	3.9	37.7	3	3	20				1	1	1					0				5.58	2141-12-16 22:04:00	2141-12-23	6.08056
17079101	21463828	32439417	78.933	M	WHITE	64.625	117.133	59.1333	96.9583	1488	13.5	6.4	154	89	1.4	24.3	2	4	10					1		1	Aspirin	325	1	325	2172-12-20 10:00:00	2173-01-01 13:00:00		31.71	2172-12-06 18:20:00	2177-01-02	1487.24
15353817	24188879	32479939	66.8165	M	WHITE	87.4815	105.146	55.4878	97.8276	745	7.3	5	37	62	0.8	19.9	3	8	11		1			1	1					0				16.23	2154-10-26 05:12:00	2155-03-18	142.783
10589428	26263763	32492976	69.4427	M	WHITE	79.9615	95.0385	50.2692	95.2692	1280	9.8	12.8	173	123	1.5	23.3	2	10	7	1	1			1	1	1	Aspirin	81	1	81	2181-06-11 10:00:00	2181-06-14 23:00:00		5.21	2181-06-11 16:17:00	2181-07-15	33.3215
19441402	28676335	32510672	69.6413	M	WHITE	80.8095	120.905	71	99.3333	2050	6.4	6	233	109	0.9	13.7	1	15	1			1		1		1	Aspirin	325	1	325	2137-08-23 12:00:00	2137-08-23 19:00:00		5.39	2137-08-23 05:54:00
14187372	20494036	32518154	84.431	F	WHITE	104.76	115.077	47.4231	94.8	2425	10	1.2	79	86	1.3	15.1	2	13	12	1	1			1	1					0				4.75	2132-06-06 21:46:00
16018004	24338188	32518487	80.3044	M	WHITE	82.9231	138.52	50.32	97.0385	1305	10.7	8.1	107	125	0.6	10.1	3	9	5					1						0				16.85	2136-04-21 04:33:00	2136-11-19	211.81
18132799	29634377	32592495	73.2193	F	ASIAN	71.75	112.083	59.2083	99.625	2080	6.9	10.2	57	94	0.7	12.4	1	15	5			1		1	1	1	Aspirin	81	1	81	2136-03-30 12:00:00	2136-03-31 15:00:00		3.26	2136-03-21 02:25:00
17501806	25851598	32596846	67.2949	M	WHITE	64.9048	156.286	79.5714	97.4762	150	11.9	6.4	139	143	0.9	11.4	2	13	6	1		1		1		1	Aspirin	81	1	81	2120-04-17 19:00:00	2120-04-19 20:00:00		28.02	2120-04-17 17:23:00
14110942	21249217	32605880	63.1858	M	WHITE	81.3333	101.203	48.8438	99.1333	28	8	4.5	103	66	4.5	14	3	6	12	1		1	1	1	1	1	Aspirin	81	1	81	2169-03-09 22:00:00	2169-03-10 15:00:00		4.27	2169-03-09 14:00:00
13896766	29542357	32613091	91.6763	F	WHITE	70.8333	114.485	52.9697	99.75	1030	10.8	13.2	167	95	1.4	14.4	2	14	5					1	1	1	Aspirin	81	1	81	2131-09-05 10:00:00	2131-09-08 09:00:00		3.19	2131-09-05 00:27:00	2131-10-07	31.9812
13737186	22039747	32623122	34.9553	F	WHITE	111.095	153.941	98	93.8095	540	11.2	10.5	237	101	0.5	10.2	3	15	2					1						0				2.89	2159-12-15 22:11:00
19502124	22214578	32624981	82.2725	M	WHITE	80.0741	108.889	58	99.7778	1002	6.9	5.5	129	96	0.6	13.5	2	3	10			1		1	1	1	Aspirin EC	81	1	81	2137-04-12 10:00:00	2137-04-19 10:00:00		29.02	2137-04-10 13:00:00	2137-07-13	93.4583
15378103	21479747	32626706	89.8921	M	WHITE	78.6667	117.872	58.8974	98.6923	1858	7.8	4	112	80	1.4	12.1	2	15	3			1		1	1					0				2.36	2183-11-22 13:39:00	2184-05-23	182.431
13388668	25380941	32634140	67.1338	M	UNKNOWN	87.3929	100.44	50.4	97.3077	1500	9.4	6.8	190	93	0.6	14.2	3	14	5		1			1	1	1	Aspirin	81	1	81	2167-02-19 08:00:00	2167-03-13 18:00:00		3.06	2167-02-18 21:11:00
12386418	20980707	32654814	69.0648	M	UNABLE TO OBTAIN	74.5185	116.36	57.52	99.3846	1225	10.6	18.2	58	144	3.8	20.4	3	3	18	1				1	1					0				4.16	2128-01-24 16:01:00	2128-01-28	3.33264
11934114	21617583	32660163	84.2673	F	WHITE	80.24	114.667	51.25	96.84	968	11	7.3	79	130	1.8	15.9	2	8	7					1		1	Aspirin	81	1	81	2136-04-07 10:00:00	2136-04-19 17:00:00		4.24	2136-04-07 14:40:00	2137-02-17	315.389
19855045	26613135	32678145	61.0502	M	HISPANIC/LATINO - GUATEMALAN	124.889	120.643	73.0357	93.0556	1945	13.3	6.4	226	132	0.9	11.3	2	15	4					1		1	Aspirin 325mg	325	1	325	2180-01-19 13:00:00	2180-01-19 21:00:00		3.35	2180-01-19 07:42:00
16137601	29649837	32688760	59.7362	F	WHITE	108.633	111.386	87.0406	96.6329	2830	12.3	28.3	279	166	1	11.6	1	3	12					1	1					0				2.2	2156-09-25 21:30:00	2156-09-26	0.104167
16794319	27879101	32689737	50.5127	F	WHITE	104.5	102.818	68.0455	96.9773	3270	11.7	11.5	233	114	0.6	11.7	2	14	4					1						0				3.7	2118-07-07 06:13:00	2119-06-27	354.741
11155525	22067624	32714013	51.6847	M	OTHER	114.28	119.115	80.8846	93.1364	2505	11.4	10.4	182	125	1.6	15.7	2	15	7					1		1	Aspirin	325	1	325	2116-09-07 10:00:00	2116-09-15 20:00:00		5.68	2116-09-07 02:11:00
14079162	29562220	32721357	70.5332	F	WHITE	84.6111	112.068	55.7973	97.5714	557	7.6	5.5	168	126	1.3	13	3	10	10		1	1		1	1	1	Aspirin	81	1	81	2136-07-13 10:00:00	2136-07-18 16:00:00		13.32	2136-07-13 18:08:00	2136-10-08	86.2444
10678758	24498629	32731487	47.6014	F	OTHER	83.1304	114.365	68.7115	99.2727	1112	7.9	10.1	186	76	1	12.3	1	14	4	1	1	1		1	1	1	Aspirin	81	1	81	2142-08-08 10:00:00	2142-08-09 19:00:00		4.3	2142-08-08 15:53:00
17353074	24123077	32762883	67.1915	F	WHITE	78.0263	131.198	62.5116	98.4595	2915	10.5	16.5	183	110	0.6	13.2	1	14	4			1		1		1	Aspirin	81	1	81	2151-03-12 08:00:00	2151-03-18 14:00:00		4.04	2151-03-12 04:18:00
18112176	26333260	32788006	30.0215	F	WHITE	90.1154	112.367	61.6333	98.5	2140	10.8	2.9	116	111	0.5	11.7	2	3	6					1	1					0				69.8	2121-01-08 20:49:00
17128365	28752156	32795945	70.4416	M	WHITE	90.9	107.323	50.6129	97	3895	9.9	12	193	191	2.1	16.6	1	15	3	1					1					0				2.93	2183-06-11 07:15:00	2187-03-23	1380.7
17540568	21779007	32801563	69.6374	M	WHITE	81.7436	106.769	49.6154	97.6154	1523	8.4	15.2	160	88	0.8	14.2	2	14	5	1		1		1	1	1	Aspirin EC	325	1	325	2181-08-21 10:00:00	2181-08-26 12:00:00		4.16	2181-08-21 19:15:00
14730362	22342873	32812002	44.7067	M	WHITE	80.6316	117.138	61.8621	96.7105	2395	11.1	13.8	380	95	0.7	13	2	14	4											0				2.43	2138-09-16 02:26:00
10314252	25055534	32831765	72.7579	F	WHITE	93.96	144.16	74.92	97.88	1410	12	5.4	246	85	0.5	10.6	2	14	5					1						0				6.06	2165-10-04 11:38:00
19634294	20160944	32837724	91.6069	F	WHITE	79.5385	128.52	58.36	98.0385	444	11.9	23.9	233	90	0.5	13.4	3	6	9					1						0				2	2174-08-10 15:38:00	2174-11-30	111.349
19863368	21372089	32877126	35.5239	M	OTHER	108.585	136.588	76.6875	90.619	2485	11.6	12.4	278	125	1	11.1	1	14	7					1	1					0				14.97	2122-07-11 14:06:00
16505948	27167218	32880015	86.842	M	UNABLE TO OBTAIN	73.88	114.739	56.087	98.7917	2435	7.9	3.8	124	92	0.5	13.9	2	14	3		1	1		1	1	1	Aspirin EC	81	1	81	2133-11-04 10:00:00	2133-11-06 16:00:00		2.16	2133-11-04 12:23:00
14995538	24371044	32891514	73.414	F	BLACK/AFRICAN AMERICAN	78.4074	144.115	65.5769	98.8148	2265	6.8	11.7	325	126	1.9		1	8	8	1				1		1	Aspirin	325	1	325	2155-06-01 08:00:00	2155-06-29 20:00:00		4.28	2155-05-31 21:20:00	2155-10-27	148.111
14877863	27571702	32906022	63.937	F	WHITE	76.6667	106.208	56.625	97.6667	1925	8.8	4.3	158	132	0.6	11.7	2	14	2		1	1		1	1	1	Aspirin	81	1	81	2117-12-10 08:00:00	2117-12-13 13:00:00		2.17	2117-12-09 05:24:00
13940684	25559876	32906851	56.9503	M	UNKNOWN	128.276	106.448	68.4828	91.5152	1175	12.2	10.3	172	96	1.2	14.2	2	14	8	1				1		1	Aspirin	81	1	81	2129-12-14 10:00:00	2129-12-15 07:00:00		4.62	2129-12-14 02:20:00
13699693	20137371	32934873	80.9944	M	WHITE	62.875	94	41.5517	98.425	161	6.3	8.2	297	89	3.7	23.2	3	12	14	1			1	1	1					0				6.88	2155-12-30 05:09:00
17233716	20611631	32941531	31.5373	M	WHITE	107.964	128.655	76.7586	98.5357	1005	11.8	13.2	175	148	0.7	12.8	2	14	1					1						0				2.08	2136-07-15 05:55:00
13176539	21784423	32949655	73.1229	F	WHITE	111.447	143.763	73.1579	98.6486	1725	8.1	7.4	190	92	0.7	12.8	1	14	2		1			1	1	1	Aspirin	81	1	81	2182-02-15 10:00:00	2182-02-20 22:00:00		2.12	2182-02-14 20:55:00
10698312	23826411	32959430	71.6711	F	WHITE - RUSSIAN	91	123.042	60.6667	92.9643	920	10.1	5.1	148	127	1.2	11.8	2	13	4			1		1		1	Aspirin	81	1	81	2171-09-03 18:00:00	2171-09-23 22:00:00		5.07	2171-09-03 14:13:00
13859862	25015072	32980067	80.2369	F	WHITE	113.364	100.387	54.6774	97.4483	1729	8.2	9.4	43	86	1.3	25.9	2	3	14					1	1					0				4.26	2152-03-27 12:44:00	2152-04-11	14.4694
19063358	20804902	32987841	58.0413	M	WHITE	97.175	98.9231	57.5641	96.2571	1015	8.1	14.1	149	105	2.6	28	2	6	14			1		1	1					0				3.49	2154-01-15 18:43:00
15610618	23402541	33013614	75.5929	M	WHITE	59.3077	137.8	50.56	94.7308	895	7.5	11.3	202	98	3.5	11.9	3	8	9	1			1	1		1	Aspirin	81	1	81	2147-08-05 19:00:00	2147-08-10 22:00:00		2.85	2147-08-05 13:30:00
13818024	24356273	33039858	68.687	F	WHITE	116.435	96.6522	59.8913	97.6957	1812	10.8	1	268	87	1.3	11.3	2	13	3					1						0				4.61	2135-09-08 22:17:00	2135-09-14	5.07153
16414344	20330984	33047448	66.451	M	ASIAN	75.7826	132.545	55.2727	97.1905	2785	6.4	7.3	90	81	6.9	12	3	15	7	1		1	1	1		1	Aspirin	325	1	325	2186-06-15 10:00:00	2186-06-18 07:00:00		4.64	2186-06-14 22:06:00
19438279	28622987	33050577	50.4926	M	WHITE	117.412	150.75	78.0938	96.8824	2725	8.4	0.6	30	197	0.9	13.4	2	10	5	1	1			1						0				11.1	2130-06-29 21:54:00
15764474	27552185	33054510	49.4938	M	WHITE	83.3	112.325	67.7625	98.7436	2920	12.2	12.8	212	122	0.7	10.1	2	8	6					1		1	Aspirin	325	1	325	2110-07-10 10:00:00	2110-07-11 17:00:00		6.5	2110-06-30 08:58:00
15051936	27988628	33055509	50.2164	F	WHITE	60.7308	101.32	55.4	95.88	2365	10.4	8	147	75	1.2	18.8	1	12	11		1			1	1					0				2.53	2130-03-21 01:06:00	2130-08-31	162.954
16133926	26337206	33098612	56.5858	F	WHITE	104.692	97.48	60.96	93.5556	1012	9.2	20.9	108	86	4	17.5	3	14	10				1	1	1					0				6.32	2110-08-02 23:00:00	2110-08-10	7.04167
17850617	27837819	33112399	70.3125	M	WHITE	111.808			92.8462	35	7.1	9.5	27	54	2.4	22.5	3	15	19				1	1	1					0				5.71	2177-04-25 03:21:00	2177-04-30	4.86042
17161688	21545307	33117192	64.4133	M	BLACK/AFRICAN AMERICAN	81.0769	111.077	66.3462	97.96	2860	9.2	4.2	67	93	1.1	12.3	2	14	11			1		1	1	1	Aspirin	325	1	325	2185-06-01 09:00:00	2185-06-03 11:00:00		9.02	2185-05-31 22:31:00
14559052	21297690	33127927	56.2712	M	OTHER	98.4643	106.883	67.95	96.6071	2715	10.9	11.3	62	87	0.7	38.9	2	6	10			1		1	1	1	Aspirin	81	1	81	2187-04-11 08:00:00	2187-04-17 11:00:00		7.2	2187-04-10 00:51:00	2187-04-17	6.96458
18096376	23893443	33131238	70.9337	M	WHITE	63.3103	109.429	47	98.6296	144	9.5	8.4	132	71	2.2	19.8	3	3	13	1			1	1	1	1	Aspirin	300	1	300	2161-12-07 10:00:00	2161-12-09 11:00:00		2.36	2161-12-07 11:51:00	2161-12-09	1.50625
14262378	21371855	33221425	91.6174	M	WHITE	88.0417	100.625	56.625	97.0417	630	10.7	13.8	240	66	2.2	14.6	2	14	4	1				1		1	Aspirin	325	1	325	2140-08-13 10:00:00	2140-08-30 15:00:00		4.18	2140-08-13 11:39:00	2140-08-30	16.5146
14113895	25765933	33232291	44.4338	F	BLACK/AFRICAN AMERICAN	65.6333	98.5333	53.4333	99.1667	2140	11.6	3	212	87	0.6	14.2	1	8	9					1	1					0				9.89	2183-06-08 16:43:00
11811888	29090730	33240501	63.3448	M	WHITE	101.407	116.739	57.2609	94.3462	2330	13.7	19.6	175	99	0.8	12	2	6	4					1						0				5.85	2110-05-06 22:42:00
12495837	20329436	33244962	89.6078	F	OTHER	103.167	94.4429	70.0571	97.8	85	14.7	15.6	213	145	1.5	29.5	3	15	12		1	1	1	1	1					0				2.08	2129-08-10 23:34:00	2129-08-13	2.01806
19206592	21154874	33267338	82.6864	F	WHITE	88.8696	106.458	62.4167	99.1364	354	10.4	4.8	124	141	0.9	13.2	3	10	16		1		1	1	1	1	Aspirin	81	1	81	2166-09-08 10:00:00	2166-09-19 15:00:00		4.6	2166-09-08 16:30:00	2166-09-24	15.3125
17868780	22519557	33277375	51.6488	M	PATIENT DECLINED TO ANSWER	130.28	112.208	67.375	99.76	6470	8.1	8.6	40	170	0.5	12.8	2	3	18	1				1	1					0				2.56	2184-08-24 23:31:00	2184-08-25	0.0201389
10764017	24595831	33288245	27.9867	F	WHITE	84.375	148.3	103.1	95.6522	523	10.5	5.3	102	87	6.6	11	3	3	13			1	1	1						0				24.63	2187-12-27 09:37:00
13278529	25955886	33290048	72.6716	M	WHITE	83.1852	107.143	63.2143	99.8889	1910	8.7	5.6	57	86	0.9	12.9	3	4	11					1						0				4.97	2148-09-02 17:37:00	2152-05-17	1352.27
17518372	29241068	33298459	71.3993	F	WHITE	95.7317	119.407	63.2963	96.5385	2580	10	8.5	201	118	1.1	45.3	2	14	7		1			1						0				5.75	2190-05-27 01:49:00
14640197	26676652	33307903	76.6676	M	WHITE	71.9583	107.167	46.3333	96.875		8.2	5.5	74	77	5.4	13	1	13	8	1			1	1	1					0				4.7	2139-09-01 19:54:00	2139-12-01	90.1708
14778884	21053903	33321983	88.2195	M	WHITE	96.92	101.84	52.88	97.68	879	9	13.2	342	145	0.8	24	2	11	5					1						0				5.37	2184-03-21 04:18:00
11709188	20839624	33339147	48.6835	F	UNKNOWN	76.72	128.955	79.1364	96.84	700	7.6	6.1	77	94	0.8	12	1	14	3	1		1		1						0				3.17	2114-09-07 15:31:00
15051600	23135871	33363038	80.0646	F	OTHER	83.3784	105.811	55.6216	98.7568	1295	9.4	11.6	145	88	0.7	11.7	2	10	6	1		1		1	1	1	Aspirin EC	81	1	81	2189-01-24 16:00:00	2189-01-24 18:00:00		24.2	2189-01-24 14:00:00
16728967	26772218	33378342	78.319	M	WHITE	74.3103	136	82.7143	96.6897	1650	14.4	10.9	193	97	0.7	12.4	2	8	4					1	1	1	Aspirin	81	1	81	2175-05-04 08:00:00	2175-05-11 09:00:00		23.98	2175-04-27 12:20:00
11816815	23455779	33409323	57.279	F	WHITE	92.5625	103.693	55.5568	99.8	702	8.8	10.7	138	50	1.9	32.6	2	15	7					1	1					0				2.25	2139-04-12 21:47:00	2141-10-25	926.092
18638524	26740759	33423447	82.2645	M	ASIAN - KOREAN	77.7917	174.87	68.087	96.8333	1550	12	7.9	177	124	0.9	11.1	1	5	6	1	1			1						0				6.6	2167-04-08 01:46:00	2167-04-14	5.92639
12057569	23857023	33436459	65.8134	M	WHITE	108.129	137.045	72.3182	96.3939	1735	9.5	10.3	135	151	1.2	12.2	1	14	4					1						0				4.61	2156-10-24 01:50:00
12926306	26059708	33439410	81.1813	M	WHITE	94.2692	107.56	56.88	94.8846	1145	12.1	17	261	109	1.2	30.6	2	8	9					1	1					0				7.18	2131-03-08 10:43:00	2132-01-02	299.553
15129243	29999098	33475199	76.4408	M	WHITE	88.9677	127.1	61.1333	95.9355	772	12.7	18	52	231	1	11.4	1	11	8	1				1	1	1	Aspirin	325	1	325	2128-06-12 08:00:00	2128-06-13 11:00:00		11.07	2128-06-09 23:45:00	2128-06-20	10.0104
19801547	25411849	33478654	77.8004	F	WHITE	83.25	109.484	53.2258	99.4375	1355	8.5	14.8	101	136	0.9	12.5	1	15	6	1		1		1	1	1	Aspirin EC	81	1	81	2163-10-20 08:00:00	2163-10-22 11:00:00		2.08	2163-10-20 07:15:00
10804721	20119070	33498571	64.0412	M	WHITE	110.696	137	67.381	97.913	1170	10.7	9.5	106	273	1.1	14.9	2	3	6	1				1		1	Aspirin	300	1	300	2134-01-15 22:00:00	2134-01-17 14:00:00		6.21	2134-01-15 12:58:00	2134-01-30	14.4597
14124506	28877051	33525901	41.333	M	BLACK/AFRICAN AMERICAN	86.4	104.273	57.3182	94.28	1725	10.4	7.1	315	114	0.8	14.2	1	14	2					1	1					0				11.09	2153-05-02 15:11:00
11879946	27346330	33535234	54.0361	F	WHITE	87.8621	105.6	60.8667	99.8621	896	7.7	32.4	140	114	1.8	18.2	2	13	12			1		1	1	1	Aspirin	81	1	81	2187-01-24 08:00:00	2187-02-05		5.76	2187-01-14 04:09:00
16272918	26510956	33538866	46.1147	M	WHITE	117.75	113.719	78.7188	94.2188	1990	9.5	25	181	116	0.5	13.1	2	10	4			1		1	1					0				4.95	2121-02-11 21:42:00	2121-02-16	4.09583
19351814	25262338	33570270	72.8701	M	HISPANIC/LATINO - COLUMBIAN	71	100.55	68.55	93.7619	2550	12.8	6.5	153	94	1.1	12.4	1	10	4					1		1	Aspirin	81	1	81	2137-11-24 08:00:00	2137-11-29 22:00:00		5.92	2137-11-14 18:55:00	2139-03-17	487.212
18098009	29981080	33579955	32.9772	M	UNKNOWN	63.84	143.231	68.6154	96.6	2300	12.6	11.9	235	115	0.8	11.5	2	3	11					1	1					0				24.61	2130-12-23 22:10:00
14412109	26015070	33583883	68.5422	M	BLACK/AFRICAN	83.1111	97.4231	68.8846	97.48	405	11.5	10.6	221	104	1.5	15.5	3	9	9			1		1	1					0				2.7	2170-07-18 01:06:00	2171-01-28	193.954
14938176	25436800	33611474	53.3996	M	HISPANIC/LATINO - PUERTO RICAN	96.5769	138.84	66.6	96.2692	60	8.9	10.2	310	146	15.1	14.6	3	15	4	1			1	1						0				2.15	2165-05-26 16:09:00
10231100	22879976	33616672	62.5111	M	WHITE	83.8667	93.7188	59.25	97.5862	2760	11.8	11	190	170	0.8	12.4	2	15	8	1	1	1		1	1	1	Aspirin EC	81	1	81	2139-07-07 08:00:00	2139-07-09 10:00:00		5.23	2139-07-06 15:59:00
15380734	29383525	33634657	90.9835	F	WHITE	86.0263	92.9444	53.5	96.1842	720	12	7.8	117	134	0.7	13.7	2	15	2	1	1	1		1		1	Aspirin	325	1	325	2143-12-26 10:00:00	2144-01-01		4.07	2143-12-26 10:40:00	2144-06-30	186.556
15007435	21961578	33636905	77.7274	M	UNKNOWN	98.8846	110.259	48.5556	96	2620	9.9	14.2	87	97	1.4	12.9	3	13	11	1	1			1	1					0				5.19	2134-09-23 21:40:00	2135-09-02	343.097
10216556	23888667	33650320	61.4478	M	OTHER	74.5641	102.368	52.6316	99.3846	213	7.6	1.5	19	91	8.3	13.3	3	14	10	1			1	1						0				5.14	2131-06-13 13:46:00	2132-02-25	256.426
18884524	20527259	33653406	66.7807	M	WHITE	91.76	130.64	57.92	95.72	1615	9.1	10.9	521	116	1.9	13.8	2	15	3	1				1						0				3.18	2145-10-13 03:15:00
14966972	29227361	33671989	64.5923	M	WHITE	75.913	115.826	52.7826	97	1475	6.2	16	136	69	1.3	12.7	2	15	5	1	1	1		1		1	Aspirin	81	1	81	2129-08-05 10:00:00	2129-08-06 02:00:00		2.05	2129-08-05 07:45:00
19039155	28887061	33701331	51.9181	F	WHITE	83.871	118.906	57.5938	99.9062	1595	10.5	16.1	311	140	0.6		2	7	4					1		1	Aspirin	150	1	150	2169-12-03 01:00:00	2169-12-04		6.54	2169-12-02 08:00:00
19878969	29921867	33702581	85.1774	F	WHITE	110.333	102.808	43.4231	98.28	736	9.5	21.1	369	104	1	32.6	3	8	8					1	1	1	Aspirin	325	1	325	2149-03-06 10:00:00	2149-03-08 14:00:00		19.83	2149-03-06 18:37:00	2151-04-25	779.224
14032040	23042577	33711827	68.7925	F	WHITE - OTHER EUROPEAN	115.143	102.625	72.125	98.7333	495	12.3	28	189	153	0.7	12.5	3	13	10		1			1						0				2.41	2182-10-17 10:31:00
13846210	25689477	33733622	71.2261	F	BLACK/AFRICAN AMERICAN	89.9231	131.167	71.4259	99.4615	619	7.8	16.5	258	187	4.1	11.5	3	8	11	1				1	1					0				3.35	2155-03-24 19:55:00	2155-04-04	10.1701
16322291	23065855	33742242	71.5288	M	WHITE	93.3913	107.667	59.3333	92.6957	765	10.2	4.7	39	164	1.5	19.8	3	10	9	1				1	1					0				12.69	2148-07-12 03:03:00	2148-07-24	11.8729
11012243	21947404	33751885	78.4207	M	WHITE	116.56	106.385	52.9231	97.7308	130	5.8	15.9	111	42	3.8	14.8	3	6	15	1		1	1	1	1					0				9.84	2144-06-03 02:13:00	2144-07-15	41.9076
10331279	24078904	33793977	63.1186	M	WHITE - OTHER EUROPEAN	90.44	104.8	60.24	98.24	1410	9.6	11.2	139	97	0.6	16.6	1	14	4					1	1					0				3.18	2182-02-13 07:15:00
14584470	26351467	33815010	60.9732	F	BLACK/AFRICAN AMERICAN	65.375	108.435	58	99.5833	1027	8.1	6.2	120	94	1.5	13.6	2	14	7			1		1	1	1	Aspirin	81	1	81	2154-12-22 10:00:00	2154-12-24 13:00:00		2.26	2154-12-22 11:00:00	2159-10-30	1772.54
16922254	25787700	33828415	60.64	M	WHITE	98.3793	101.069	68.4828	99.9655	1455	12	14.4	136	131	1.1	14.7	2	15	11			1		1	1	1	Aspirin	81	1	81	2155-08-23 08:00:00	2155-08-24		2.9	2155-08-22 18:24:00	2155-10-22	60.2333
14689985	22218357	33832339	65.4635	M	WHITE	67.4118	123.706	51.1176	99.5882	840	7.9	15	185	99	1.2	14.8	3	3	8		1	1	1	1	1	1	Aspirin	81	1	81	2174-06-19 10:00:00	2174-06-26 21:00:00		38.21	2174-06-19 07:15:00	2178-07-04	1475.7
19542357	20199927	33850545	54.4369	F	WHITE	56.4762	106.452	53.5333	98.1818	150	6.9	8.9	169	91	0.8	17.8	3	14	11			1		1	1					0				2.66	2178-06-09 01:42:00
15406736	22159072	33859161	69.6899	F	UNKNOWN	88.0526	111.643	39.4286	91.931	577	8.2	8.5	77	75	2.4	20.4	3	4	17	1		1	1	1	1					0				25.33	2188-09-08 23:55:00	2188-10-04	25.0035
12065081	24571829	33897581	62.4569	F	WHITE	97.7097	108.706	69.7647	94.7742	4425	9.8	15	346	92	0.8	14.1	2	13	2			1		1	1	1	Aspirin EC	325	1	325	2125-06-16 23:00:00	2125-06-18 08:00:00		12.03	2125-06-16 20:49:00
10337896	23504565	33920408	71.4828	M	WHITE	86.5	108.583	52.0333	97.16	2911	15.9	3.2	101	83	0.9	14.1	3	8	12		1			1	1	1	Aspirin	325	1	325	2184-07-09 08:00:00	2184-07-08 10:00:00		21.4	2184-06-26 01:24:00	2185-09-19	449.942
16550716	28565813	33943692	87.2674	F	WHITE	110.467	118.207	68.6207	95	675	7.7	9.6	121	130	2.3	16.6	2	10	6					1						0				8.78	2175-04-08 21:52:00	2176-10-24	564.089
12857589	22294487	33948774	73.1269	M	WHITE	128.44	95.1852	63.5185	97.32	2044	9.1	8	150	79	1.2	22	2	15	9	1		1		1	1	1	Aspirin	81	1	81	2160-02-16 19:00:00	2160-02-20 10:00:00		4	2160-02-16 12:36:00	2160-02-20	3.475
19418888	24340841	33957522	41.7391	M	UNKNOWN	86.88	111.652	76.4783	95	850	13.4	9.3	171	90	0.7	10.2	2	15	5					1						0				3.72	2168-09-26 22:45:00	2169-02-09	135.052
10244046	27440644	33962853	80.0019	F	WHITE	107.621	152.682	63.0909	96.7241	1325	9.5	11.9	555	100	0.6	13.5	2	11	3		1	1		1	1	1	Aspirin EC	81	1	81	2157-01-03 10:00:00	2157-01-03 09:00:00		8.01	2157-01-01 16:50:00
11457357	26329726	34004563	79.5422	F	UNABLE TO OBTAIN	77.3611	125.543	51.8286	96.8056	910	12.4	7.9	109	156	5.3	13.5	3	10	8	1			1	1		1	Aspirin	325	1	325	2110-07-18 10:00:00	2110-07-28 21:00:00		8.61	2110-07-18 00:55:00
15127408	20656787	34005267	53.106	F	WHITE	65.0968	139.034	76.9773	95.871	4585	9.1	16.1	334	66	0.9	14.7	2	10	9					1	1	1	Aspirin	81	1	81	2183-02-09 08:00:00	2183-02-08 22:00:00		5.02	2183-02-08 17:31:00
16961206	24161005	34023687	73.821	M	UNKNOWN	108.621	137.038	75.6154	97.1429	2935	6.7	6.1	237	105	1.2	18.3	3	13	2	1	1			1						0				8.22	2166-10-27 20:39:00
12984454	29292356	34032326	83.9642	F	BLACK/AFRICAN AMERICAN	92.4783	111.292	52.375	95	1113	8	4.2	122	134	1.8	16.9	3	9	14	1			1	1	1					0				13.19	2205-12-19 09:25:00
19015445	29707124	34034749	72.0743	F	WHITE	97.8929	111.107	60.0357	93.8571	1157	8.6	11.4	161	180	5.7	12.4	3	15	8	1			1	1	1	1	Aspirin	325	1	325	2125-01-28 10:00:00	2125-02-03 14:00:00		4.4	2125-01-28 02:58:00	2130-08-19	2028.88
19091898	29157248	34037186	76.6178	F	WHITE	65.4333	110.379	51.1034	96.931	254	10.2	16.7	208	142	6.1	16.4	3	12	9	1				1	1					0				5.19	2155-08-14 15:06:00	2155-08-25	10.3708
13059012	22649733	34047022	73.3167	M	HISPANIC/LATINO - SALVADORAN	61.6786	106.909	62.3636	98.3704	1150	7.5	12.7	272	138	2.1	20.3	1	14	4	1				1						0				3.11	2173-04-26 16:04:00	2175-03-09	681.331
13335335	24162510	34093232	84.8098	M	BLACK/AFRICAN AMERICAN	66.1786	131.064	54.2692	98.5185	1365	8.3	3.3	71	129	0.7	12.9	2	14	6			1		1	1	1	Aspirin	325	1	325	2110-10-23 20:00:00	2110-10-24 11:00:00		2.29	2110-10-23 18:48:00
19085966	21185316	34095671	57.0893	M	WHITE	90.1034	132.683	65.7333	97.3103	3150	12.9	15.4	465	123	0.6	10.8	2	13	2					1		1	Aspirin	81	1	81	2156-02-06 10:00:00	2156-02-11 17:00:00		3.48	2156-02-03 02:15:00
17095377	28703908	34106179	79.3949	F	WHITE	113.118	97.0132	57.3026	94.6765	369	8.4	6	298	81	0.9	14.7	3	14	5	1	1			1		1	Aspirin	81	1	81	2180-05-28 10:00:00	2180-05-28 16:00:00		4.33	2180-05-24 11:30:00
18618203	25011280	34123636	76.6134	M	WHITE	70.8519	97.5926	53.1481	98.7857	806	8.6	7.4	120	61	1.3	12.4	3	4	11		1			1	1	1	Aspirin	81	1	81	2123-08-13 10:00:00	2123-08-29 23:00:00		7.64	2123-08-13 06:16:00	2126-03-26	955.739
11925350	24768076	34126920	41.1057	M	OTHER	76.5185	147.352	82.3704	98.8846	1405	12.6	11.4	265	107	1.5	11.3	3	13	7		1			1						0				6.1	2188-02-08 14:40:00
18516112	23424062	34127958	79.2677	M	WHITE	79.963	105.958	58.8333	93.4074	1950	11.3	21.2	402	168	3.1	11.7	1	14	6			1		1		1	Aspirin	81	1	81	2166-04-08 22:00:00	2166-04-23 21:00:00		4.19	2166-04-08 18:45:00
11553398	27709520	34130907	77.0139	F	UNKNOWN	81.8696	138.696	73.9565	97.1667	615	11.3	9.9	172	112	0.5	12.5	3	14	5		1			1		1	Aspirin	81	1	81	2144-01-06 04:00:00	2144-01-12 17:00:00		3.86	2144-01-06 01:33:00
13243223	23088070	34152293	79.0955	M	WHITE	72.5333	113.172	62.9219	98.3	1115	12.1	10.7	162	73	0.7	13.5	3	3	5		1			1	1					0				4.07	2151-02-04 20:46:00	2151-02-08	3.13472
15679076	22668189	34155445	55.5858	F	WHITE	89.125	142.242	79.9394	94.4839	2760	11.5	6.7	124	134	0.6	11.4	3	10	3			1		1		1	Aspirin	81	1	81	2179-08-03 02:00:00	2179-08-08 18:00:00		7.75	2179-08-02 23:11:00
15412508	27493574	34158045	77.813	F	WHITE	96.3333	115.05	47.7	99.2432	582	9.1	7.3	209	174	0.7	16.2	2	14	2					1	1					0				2.75	2146-10-24 22:46:00	2147-08-10	289.051
19182863	20710446	34189409	61.443	F	ASIAN - SOUTH EAST ASIAN	102.914	105.426	62.6765	98.8857	2115	9.3	5	206	102	2.6	17	3	15	8	1		1		1	1	1	Aspirin	81	1	81	2189-06-12 10:00:00	2189-06-14 10:00:00		3.04	2189-06-11 01:23:00
16203142	29327105	34190041	47.826	M	WHITE	71.4583	103.25	63.3333	96.625	1700	11.5	6	211	83	0.6		2	7	7					1						0				12.12	2112-10-28 16:38:00
18692317	23849302	34196077	66.8214	M	WHITE	60.2759	110.556	50.1111	91.4828	643	17.5	5.4	128	93	0.8	11.9	3	13	5					1		1	Aspirin	81	1	81	2175-10-28 10:00:00	2175-11-02 19:00:00		2.74	2175-10-28 00:13:00
15761365	28443568	34204725	76.9005	F	BLACK/AFRICAN AMERICAN	90.3571	96.5926	57.2222	99.24	925	7.3	8.6	909	160	0.8	14.4	3	11	8					1	1	1	Aspirin	81	1	81	2119-11-26 08:00:00	2119-12-19 19:00:00		5.98	2119-11-25 21:22:00
15666511	25768999	34263977	25.1517	F	HISPANIC/LATINO - PUERTO RICAN	104.714	103.486	45.8108	93.3571	1850	6.4	2.2	146	73	1.5	14.2	1	14	9			1		1	1					0				2.07	2119-02-25 21:24:00	2119-12-24	301.108
14726718	20267659	34264182	74.4969	F	WHITE	108.68	105.88	61.86	97.68	525	11.1	10.3	144	144	0.8	12.9	3	14	5	1		1		1	1					0				2.83	2139-07-01 21:34:00
14151129	28732328	34288205	69.1384	M	UNKNOWN	68.5854	103.28	69.9146	99.9459	2138	13.7	9.3	209	106	0.6	11.9	3	8	4			1		1		1	Aspirin	325	1	325	2136-02-20 10:00:00	2136-03-01 20:00:00		8.3	2136-02-20 13:05:00
12621244	29015940	34288579	58.0337	M	WHITE	93.4423	114.321	61.9811	98.8654	2770	8.3	3.5	49	79	1	16.7	1	6	14	1				1						0				7.76	2151-01-13 13:29:00
17357113	26217964	34304177	65.3096	M	WHITE	76.7407	106.103	55.3793	98.5185	1825	9.2	8.5	192	124	0.7	12.9	2	15	3		1	1		1	1	1	Aspirin	81	1	81	2147-04-24 10:00:00	2147-04-25 07:00:00		2.12	2147-04-24 07:30:00
15420094	20122879	34325264	72.9016	M	WHITE	79.0588	107.486	51.4	97.9143	844	8	10.4	148	105	1.4	13.6	2	14	6	1		1		1		1	Aspirin	81	1	81	2113-11-26 08:00:00	2113-11-27 10:00:00		2.51	2113-11-26 07:15:00
16939306	27805855	34341380	76.2335	M	WHITE	118.769	107.28	55.44	92.4615	555	8.4	12.7	33	93	1.9	16.6	3	14	7			1		1	1					0				13.36	2174-03-26 18:05:00	2174-04-19	23.2465
17326616	29850566	34362820	91.7058	F	WHITE	56	104.588	46.0588	96.5556	930	12.4	7.9	88	164	0.9		2	13	4											0				2.14	2113-09-15 18:52:00	2113-11-03	48.2139
14503479	26406282	34374972	67.5568	M	WHITE	71.4444	106.556	59.8519	98.2593	2360	9.9	11.2	133	136	1.6	12.8	3	11	9	1				1	1	1	Aspirin	81	1	81	2186-07-23 10:00:00	2186-08-06 16:00:00		9.33	2186-07-23 08:30:00
13181161	26569434	34434736	87.723	F	WHITE	90.3704	109.556	47.5926	95.8	835	11	21.9	204	201	1.1	13.7	3	13	9		1	1		1	1	1	Aspirin	300	1	300	2204-09-30 08:00:00	2204-09-30 09:00:00		11.97	2204-09-21 13:42:00
15195362	24847783	34436221	62.7307	F	WHITE	91.12	98.2917	55.4583	99.5385	1453	10.3	10.8	122	118	0.7	11.2	2	11	8	1	1			1	1					0				18.77	2114-09-24 21:32:00	2115-02-22	150.103
13496146	24899697	34449496	84.6278	M	WHITE	77.1154	111.148	55.5556	97.2	1165	9	3.6	132	84	0.8	11	2	14	6		1	1		1	1	1	Aspirin EC	81	1	81	2138-08-18 08:00:00	2138-08-22		3.6	2138-08-18 07:15:00
18078191	26231799	34458603	20.0526	M	WHITE	101.654	135.345	75.2931	99.6552	2040	11.9	11	155	91	1.2	14.8	2	8	5					1						0				7.45	2151-01-20 04:56:00
16142749	27552422	34478037	77.4645	M	WHITE	68.8519	104.16	41.92	98.5556	675	11.3	10.7	96	187	1.2	18.6	3	15	9	1										0				2.23	2133-06-18 21:39:00	2133-06-23	4.09792
12601474	20931771	34488757	82.1245	M	UNABLE TO OBTAIN	83.2424	132.517	52.6552	96.9062	665	7.6	11.2	172	199	2.3	12.7	3	3	9	1	1	1	1	1	1	1	Aspirin EC	325	1	325	2131-02-15 10:00:00	2131-02-17 14:00:00		26.46	2131-02-15 11:43:00	2131-03-13	25.5118
15757279	21295746	34496686	68.6452	M	WHITE	81.3226	85.575	46.6125	96.3529	3420	8.9	9.3	121	185	2.2	27.4	1	14	5	1				1	1	1	Aspirin	325	1	325	2179-08-24 10:00:00	2179-09-06 22:00:00		6.12	2179-08-24 15:51:00	2179-09-20	26.3396
15804040	22816314	34501959	56.9682	M	WHITE	100.7	106.867	48.9667	99.4	1365	8.8	8.8	114	82	0.8	12.9	2	14	8	1		1		1	1	1	Aspirin EC	81	1	81	2130-12-21 08:00:00	2130-12-25 18:00:00		2.24	2130-12-20 15:11:00
19829390	28927502	34528410	71.4892	M	WHITE	75.3913	102.395	60.9211	97.1739	2615	12	9	134	113	0.7	12.5	1	15	2	1	1	1		1	1	1	Aspirin	81	1	81	2158-06-29 08:00:00	2158-06-29 10:00:00		2.18	2158-06-28 16:31:00
12807901	28600530	34528866	80.7338	M	UNABLE TO OBTAIN	90.973	133.081	51.2432	98.2973	1360	9.1	10.1	62	137	1	14.3	1	13	7	1				1		1	Aspirin	81	1	81	2178-10-03 10:00:00	2178-10-08 21:00:00		4.78	2178-09-26 00:17:00	2178-11-05	39.9882
15992540	25050802	34529918	92.1952	M	WHITE	82.68	112.958	48.2917	97.7917	1270	6.7	7.3	82	165	0.8	15.3	2	13	7	1			1		1	1	Aspirin	81	1	81	2182-03-13 04:00:00	2182-03-22 18:00:00		3.73	2182-03-12 23:21:00	2182-09-29	200.027
12306690	20473676	34539052	57.0301	M	UNKNOWN	76.6207	143.318	62.1364	97.9	1410	15.1	10	264	108	1	12.3	2	13	3			1		1						0				6.91	2143-01-11 23:45:00
12728628	24712882	34541591	63.886	M	UNKNOWN	98	113.681	69.234	98.8286	2915	9.9	7.1	117	145	0.8	14.3	2	14	9					1	1	1	Aspirin	325	1	325	2183-11-26 08:00:00	2183-12-10 18:00:00		18.24	2183-11-20 14:53:00
11797072	22475690	34548396	88.454	M	UNKNOWN	76.6667	116.263	47.7895	98.3333	300	11	12.8	129	110	0.8	15.2	3	3	9					1						0				13.93	2113-06-15 19:37:00	2113-07-02	16.1826
12574210	27613085	34551100	72.3869	M	BLACK/AFRICAN AMERICAN	83.6923	131.726	59.2667	99.1724	2000	11.9	17.5	405	139	1	12.3	3	9	6			1		1						0				13.57	2146-05-22 07:26:00	2148-05-28	736.69
18490450	25377677	34552794	41.1202	M	WHITE	93.8696	121.174	61.8696	98.6087	2795	10.5	10.9	158	127	0.6	11.6	1	10	5		1	1		1						0				13.46	2139-02-14 03:50:00
16820326	25292109	34557801	89.2488	F	WHITE	57.68	119.292	62.125	97.1538	1700	9.6	11.1	275	118	1.7	13.4	1	14	5			1		1	1	1	Aspirin	81	1	81	2169-04-01 10:00:00	2169-04-09 10:00:00		2.39	2169-04-01 02:13:00	2175-02-08	2138.91
11110170	27642098	34563192	83.6844	F	WHITE	83.04	133.16	49.88	96.069	2210	10.6	16.8	231	117	0.9	13.4	3	3	8					1	1	1	Aspirin	81	1	81	2171-09-12 10:00:00	2171-09-15 18:00:00		4.46	2171-09-08 05:33:00	2173-01-09	488.769
12989843	25134429	34577612	88.8035	F	UNABLE TO OBTAIN	64.8718	106.625	34.725	98.6333	8	7.7	12.6	123	132	3.4	18	3	14	9	1			1	1	1	1	Aspirin	81	1	81	2152-10-21 10:00:00	2152-11-23 16:00:00		4.37	2152-10-20 11:30:00	2152-11-23	33.5208
10755387	20746799	34586180	88.7848	M	WHITE	61.4074	99.875	58.4583	96.7778	1200	7.7	5.5	79	50	2.9	13.4	3	14	7					1		1	Aspirin	81	1	81	2179-10-15 10:00:00	2179-10-15 02:00:00		4.82	2179-10-14 20:54:00	2179-11-28	44.1292
12716861	29676321	34601447	65.3163	F	WHITE	91.3171	108.6	73.8778	98.5238	988	8.8	11.8	266	113	0.7	15.3	2	14	5					1	1	1	Aspirin EC	325	1	325	2130-05-12 10:00:00	2130-05-13 18:00:00		3.84	2130-04-26 12:48:00
19965802	21104872	34618456	67.988	F	WHITE	94.0385	134.5	69.5385	91.4444	543	8.4	12.7	228	163	3.2	15	3	8	9	1			1	1	1	1	Aspirin	81	1	81	2121-12-28 10:00:00	2121-12-31 04:00:00		13.15	2121-12-27 20:28:00	2128-06-27	2373.15
12666098	23988422	34639623	76.5722	F	WHITE	81.6	129.7	39.7333	97.9333		6.1	7.8	380	104	6.7	11.1	1	7	8				1	1						0				2.9	2113-07-28 23:33:00	2116-06-26	1063.02
17955223	27339398	34651494	50.2955	F	UNKNOWN	81.1304	119.87	63.913	98.6087	1393	10.4	11	256	66	0.4	12.5	1	6	4	1	1			1	1					0				2.84	2126-04-18 22:31:00	2126-06-29	71.0618
12662086	22308049	34654152	74.8804	M	WHITE	72.0741	119.24	53	99.7778	5340	8	6.2	113	135	1.1	15	1	13	8	1				1						0				2.22	2172-11-17 13:08:00
14237909	21738520	34669230	57.4006	M	HISPANIC/LATINO - PUERTO RICAN	114.185	99.0357	73.0714	98.6	3685	11.4	4.4	48	117	0.7	13.7	2	12	9					1	1	1	Aspirin	325	1	325	2170-05-30 14:00:00	2170-05-30 15:00:00		5.63	2170-05-27
13155358	26580141	34743374	63.4702	F	WHITE	81.8148	106.37	62.5926	97.7407	2240	12.4	15.8	157	347	1.1	12.3	2	12	10	1				1	1	1	Aspirin	81	1	81	2185-06-22 08:00:00	2185-06-28 23:00:00		5	2185-06-21 18:06:00
14546693	23077938	34773967	50.8124	M	WHITE	86.5	136	66.375	98.8462	10645	13.3	11.9	257	107	1	12.6	2	4	4	1	1	1		1	1					0				2.01	2179-10-24 17:01:00	2179-10-26	1.29097
10350119	22478414	34776044	74.9467	F	WHITE	75.56	100.63	65.0741	97.68	1130	12.8	7.7	184	128	0.5	12.8	2	10	10			1		1	1	1	Aspirin	81	1	81	2140-12-14 08:00:00	2141-01-07 20:00:00		14.82	2140-12-11 18:34:00	2142-10-25	682.226
18952096	21237266	34791891	58.9629	M	PATIENT DECLINED TO ANSWER	83.2593	104.692	71.0769	95.2222	1150	15.7	15.1	192	120	1.1	10.7	2	15	2			1		1		1	Aspirin	81	1	81	2163-12-19 08:00:00	2163-12-29 13:00:00		4.06	2163-12-18 16:52:00
18934488	21451575	34807064	53.9172	M	OTHER	59.5714	95.0714	67.631	96.25	1211	16.2	10.7	162	80	0.6	13.2	2	11	5		1	1		1	1	1	Aspirin	325	1	325	2172-12-01 10:00:00	2172-12-06 09:00:00		17.44	2172-12-01 00:20:00
14656374	25098226	34812134	48.7799	M	WHITE	87.36	97.803	47.5	95.96	800	8.3	20	168	85	1.7	19	3	14	10			1		1	1					0				3.29	2139-10-13 08:00:00
11536174	25680139	34818547	31.4821	M	OTHER	101.484	101.207	51.1379	94.5938	3005	12.8	2.5	257	117	1.1	10	2	14	7					1	1					0				5.82	2148-06-25 01:53:00
12386632	28609639	34836358	71.4355	F	WHITE	83.8077	136.037	47.2963	96.3846	1140	8.9	9.3	521	191	0.6	9.8	2	14	2	1				1		1	Aspirin	81	1	81	2192-06-18 08:00:00	2192-06-20 21:00:00		2.93	2192-06-08 01:35:00
13444222	28462681	34839400	85.4162	M	BLACK/AFRICAN AMERICAN	80.84	104.208	43.9167	96.76	1010	9.1	13.3	237	100	2.9	11.1	2	14	4		1			1		1	Aspirin	325	1	325	2142-06-02 04:00:00	2142-06-02 11:00:00		2.58	2142-06-02 00:10:00	2144-06-23	751.993
11349875	21568511	34860631	63.7154	F	PATIENT DECLINED TO ANSWER	114.731	97.0667	51.7333	99.5385	1118	7.9	16.4	158	90	0.8	15.6	3	13	5	1			1	1	1					0				2.71	2165-09-19 07:15:00	2165-09-22	2.69792
18139668	20271349	34871545	37.7888	M	WHITE	66.7805	100.475	64.125	98.7436	1455	13.6	11.7	177	109	0.7	14.2	3	7	9		1			1						0				4.6	2121-10-16 02:17:00
17797424	24186916	34877713	79.8973	F	WHITE	77.0455	123.409	42.9545	96.8182	1605	8.9	10.3	88	114	0.9	12.2	2	11	9			1		1	1	1	Aspirin EC	81	1	81	2138-11-25 08:00:00	2138-11-27 16:00:00		3.24	2138-11-24 17:15:00
12340484	28903432	34901043	33.9785	F	WHITE	102.194	99.9706	51.8824	97.9444	1573	6.8	10.5	153	109	0.9	14	2	11	8			1		1	1					0				8.06	2125-12-24 09:20:00
15803381	26618174	34928659	83.4752	M	WHITE	83.8214	116.679	55.1429	95.6364	381	10	5.4	92	118	1.2	11.1	3	3	15	1			1	1	1	1	Aspirin	81	1	81	2165-06-23 10:00:00	2165-06-25 08:00:00		24.87	2165-06-23 07:15:00	2171-02-07	2054.7
18297404	23292334	34955170	47.8785	M	BLACK/AFRICAN	86.1944	122	60.25	97.1111	80	7.4	3.9	109	102	11.6	13	3	14	13	1		1	1	1	1	1	Aspirin EC	81	1	81	2185-11-18 10:00:00	2185-11-23 16:00:00		5.6	2185-11-17 20:57:00
14922828	25387632	34966464	64.3666	F	WHITE	108.656	99.8	69.8	98.871	630	9.5	7.6	156	99	0.3		2	15	4					1	1					0				3.1	2148-05-14 03:02:00	2148-07-31	77.8736
13351399	29021241	34969901	58.2621	M	WHITE	82.3095	93.4474	51.3684	93.6667	47	10.2	10.8	168	77	9.3	28.6	3	13	12			1	1	1	1					0				2.42	2154-04-06 17:45:00	2154-04-09	2.26042
12843379	22930953	34970191	53.3929	F	WHITE	104.484	117.37	71.8148	95.3548	607	14.5	10.9	166	198	1.9	15.5	3	15	7		1		1	1	1	1	Aspirin	81	1	81	2143-05-25 08:00:00	2143-06-10 19:00:00		7.16	2143-05-24 11:46:00
19934922	24963062	34990349	91.1779	F	WHITE	53.913	111.72	58.64	99.7143	616	8.4	11.1	216	164	0.6	12	2	6	8		1			1	1	1	Aspirin	325	1	325	2129-03-07 10:00:00	2129-03-09 21:00:00		2.91	2129-03-06 23:37:00	2129-07-15	130.016
18933099	24853638	34994611	67.6704	F	WHITE	72	108.745	64.0727	100	1510	7.4	9.2	217	138	0.5	10.1	2	10	3			1		1	1					0				18	2141-09-02 20:52:00
12317110	20726045	34995591	53.9461	F	BLACK/AFRICAN AMERICAN	87.6923	111.288	88.3462	98.4615	620	13	12.8	270	156	0.8	12.5	2	9	11		1			1	1					0				10.05	2159-12-12 18:00:00
17276872	23574719	34998479	28.6783	F	HISPANIC/LATINO - PUERTO RICAN	95.2	93.6522	57.913	95.0833	872	9.1	6.8	44	90	1	31	3	3	13				1	1	1					0				22.42	2188-09-04 22:48:00	2188-09-30	25.05
18564164	24347687	35011731	69.5805	M	BLACK/AFRICAN AMERICAN	80.5417	126.542	57.75	99.625	1080	11.6	5.3	170	156	0.9	12.2	2	8	4					1		1	Aspirin	81	1	81	2191-08-06 08:00:00	2191-08-11 12:00:00		5.18	2191-07-31 18:00:00
15811456	24483629	35021545	64.1248	F	WHITE	85.2593	130.038	42.8077	99.0385	923	7	1.2	44	206	0.7	11.4	2	14	9	1	1			1	1					0				2.16	2144-02-15 13:46:00	2144-07-01	136.426
16024297	25258068	35022945	73.6096	M	WHITE	113.517	112.103	72.3448	97.2759	2985	8.6	8.7	118	115	0.8	14.2	1	14	5					1	1	1	Aspirin	325	1	325	2180-08-11 13:00:00	2180-08-19 19:00:00		3.32	2180-08-11 08:39:00	2181-08-15	368.64
13044086	24024798	35033372	43.2513	F	UNKNOWN	118.188	126.816	89.2105	98.375	3	9	4.4	141	120	7.4	11.1	3	9	12				1	1						0				2.6	2145-04-02 19:15:00	2145-10-07	187.198
17223646	20023461	35038340	69.8346	F	WHITE	89.3438	108.455	60.5455	96.5862	2625	11	12.3	260	102	0.5	11.3	2	14	4		1			1	1	1	Aspirin	81	1	81	2152-10-31 23:00:00	2152-11-01 12:00:00		9.45	2152-10-31 20:11:00	2152-11-16	15.159
17611844	24974121	35050719	79.7134	F	WHITE	81.9286	120.68	64	97.5	3360	6.6	8	80	190	0.7	14.3	2	14	9		1	1		1	1	1	Aspirin EC	81	1	81	2140-09-19 10:00:00	2140-09-20 12:00:00		2.02	2140-09-17 13:30:00
14806715	22300158	35114774	68.2464	M	UNKNOWN	75.5	120.32	83.04	99.8462	605	11.8	7	244	113	0.9	13	3	6	7			1		1	1					0				13.57	2169-03-31 23:54:00
16250163	28818141	35158186	61.4208	M	ASIAN	86.4286	113.4	79.24	97.2857	695	9.7	9	206	97	0.9	13.4	1	14	6			1		1	1	1	Aspirin	81	1	81	2144-06-02 10:00:00	2144-06-03 14:00:00		3.1	2144-06-02 16:50:00	2144-06-23	20.2986
15879062	24803974	35194316	67.2155	M	UNKNOWN	79.9167	115.25	59.6667	95.75	1025	8.1	6.8	183	122	2.7	13.2	2	3	11					1	1					0				6.59	2175-03-20 16:54:00	2175-03-27	6.29583
13692499	24460118	35204590	69.1473	F	WHITE	66.8095	129.571	63.4762	97.4762	735	12.2	5.6	238	115	0.7	11.2	2	9	3					1						0				6.88	2129-02-23 18:50:00
15129003	26916541	35205370	53.0486	F	WHITE	89.8649	96.2162	60.7838	99.6	2270	6.3	7.3	203	106	0.4	13	2	6	7					1	1					0				30.98	2175-01-18 18:20:00
16152522	29065780	35210682	60.424	F	UNKNOWN	107.92	94.68	55.88	95		7.9	31.2	114	137	3.3	26.5	3	13	10			1	1	1	1					0				12.33	2112-06-03 20:55:00	2112-07-01	27.1285
18416632	26361013	35213915	64.4063	F	WHITE	87.4878	95.75	50.15	99.3171	1870	5.8	0.1	46	123	1.3	10.6	1	15	6		1			1						0				3.13	2189-05-28 15:36:00	2189-06-29	31.35
18909627	28907951	35222883	70.3937	M	WHITE	94.8	152.083	66.625	97.2	2520	11.5	18.8	511	163	0.8	14.6	2	3	4					1						0				9	2188-05-24 12:52:00
10476303	26499546	35225810	65.9052	M	BLACK/AFRICAN AMERICAN	75.56	140.846	66.8846	93.56	2180	7.5	11.3	195	96	3.7	12.2	3	3	11	1			1	1		1	Aspirin	81	1	81	2180-11-27 08:00:00	2180-12-19 21:00:00		22.87	2180-11-26 20:41:00	2184-01-20	1149.14
13263248	22811618	35243308	66.111	M	WHITE	85.72	120.667	65.6667	96.92	773	14.9	15.8	166	102	1.6	11.8	3	13	8	1		1		1						0				3.31	2110-02-10 12:37:00	2110-03-07	24.4743
18264883	25422843	35300828	43.7047	M	WHITE	98.6	127.36	65.44	94.64	2200	10.4	11.8	313	321	0.9	11.8	2	15	3	1				1		1	Aspirin	81	1	81	2126-09-15 12:00:00	2126-09-21 16:00:00		6.11	2126-09-15 08:03:00
15945227	22675294	35318450	78.2418	M	WHITE	73.1364	111.273	47.0455	96	1705	10.7	7.2	117	119	1.2	12.5	2	15	7	1		1		1	1	1	Aspirin	81	1	81	2176-03-29 08:00:00	2176-03-31 15:00:00		2.09	2176-03-29 07:15:00	2180-02-01	1403.7
16521799	24601496	35319743	68.3136	F	UNKNOWN	107.333	89.8971	50.0147	99.9062	1870	8.1	5.5	203	121	1.2	12.6	2	15	7		1			1	1					0				2.23	2142-04-25 13:00:00	2142-04-27	1.45833
15665720	29528656	35329152	54.2349	F	WHITE	84.1923	101.448	62.7586	99.3913	2610	8.2	5.5	171	119	0.5	14.4	1	15	1		1	1		1	1	1	Aspirin EC	81	1	81	2175-03-27 10:00:00	2175-03-28 13:00:00		2.36	2175-03-27 19:07:00
16129840	21832993	35338693	87.6623	F	WHITE	64	124.643	51.4464	94.2963	832	8.3	10.8	383	127	0.6	13.8	2	14	4	1	1			1	1	1	Aspirin	325	1	325	2141-08-31 10:00:00	2141-09-09 19:00:00		2.6	2141-08-30 21:12:00	2141-10-04	34.1167
11533462	27328168	35348908	91.4012	M	ASIAN - CHINESE	60.5714	115.107	65.8929	99.0417	466	10.1	3.8	133	64	1	13.6	2	7	11					1						0				2.14	2182-05-27 13:11:00	2182-06-03	6.45069
11639619	22155026	35367648	54.2746	F	BLACK/CAPE VERDEAN	89.625	132.691	69.6912	100	3045	9.9	11.8	190	142	0.7	11	1	3	5		1	1		1		1	Aspirin EC	325	1	325	2195-04-29 10:00:00	2195-04-30 18:00:00		11.3	2195-04-11 06:46:00
14899089	25249819	35380841	73.4056	F	BLACK/AFRICAN AMERICAN	80.5	111.125	60.7917	95.0435	1820	14.7	7.2	258	110	1	12.9	2	6	9		1			1	1	1	Aspirin	325	1	325	2159-06-06 10:00:00	2159-06-11 20:00:00		10.79	2159-05-28 20:40:00	2160-12-22	573.139
19975710	20266816	35393110	69.8839	F	UNKNOWN	78.64	114.217	49.4783	98.68	4110	8.1	17.3	235	90	0.9	13	3	14	6	1		1		1	1	1	Aspirin	325	1	325	2129-11-20 01:00:00	2129-11-21		6.23	2129-11-19 20:15:00
19529801	28878078	35406938	87.911	M	WHITE	74.9545	121.043	64.4783	96.5455	2430	10.4	5.4	174	120	0.8	13.5	2	14	1		1	1				1	Aspirin	81	1	81	2179-11-30 08:00:00	2179-12-03 10:00:00		3.58	2179-11-29 17:51:00
16900375	22956799	35414722	64.8522	M	WHITE	72.1667	131.288	71.2273	99.2667	1685	11.3	6.4	189	95	0.4	11.9	2	11	5		1			1	1					0				30.52	2143-11-08 05:47:00
11696880	29149362	35419815	97.322	M	WHITE - RUSSIAN	90.2083	111.391	55.2174	96.0417	3870	11.9	15.3	187	106	1.4	15.6	2	14	7	1				1		1	Aspirin	81	1	81	2203-04-30 08:00:00	2203-05-11 23:00:00		2.89	2203-04-29 13:26:00
15861194	25063557	35420019	58.1697	F	OTHER	82.375	105.167	57.8125	99.0833	1035	6.1	47.8	304	150	0.9	20.9	3	3	15			1		1	1					0				3.36	2128-03-02 23:40:00
19875779	26894843	35423170	49.4786	M	WHITE	83.28	133.091	85.7121	96.963	1650	12.8	10.6	265	139	0.8	12.7	3	10	3	1	1			1	1					0				22.73	2162-06-24 19:12:00	2162-10-03	100.2
13214820	22022206	35440594	80.5702	M	WHITE - OTHER EUROPEAN	80.8605	109.143	57.2857	99.3864	773	8.3	10.5	82	110	2.4	21.1	3	15	10			1	1	1	1	1	Aspirin	81	1	81	2139-08-01 18:00:00	2139-08-04 22:00:00		5.24	2139-07-28	2139-08-04	7
19735084	20637575	35441360	48.7541	F	BLACK/AFRICAN AMERICAN	129.115	98.4	74.1	98.95	1319	9.7	13	299	57	0.7	12.7	3	15	5		1			1	1					0				4.3	2170-10-02 22:19:00	2170-10-07	4.07014
15666306	23430791	35443397	38.5191	F	WHITE	93.64	108.034	58.069	95.08	2555	7.7	24.9	328	88	0.4	16.1	3	14	6					1	1					0				5.28	2140-07-08 14:21:00
11173145	23583758	35467054	91.3205	F	WHITE	123.676	98.5294	65.9412	96.3143	597	11.6	19.2	134	88	2	16.8	2	14	7		1			1	1					0				4.54	2168-04-27 01:39:00
19054240	21472555	35470579	53.6072	M	UNKNOWN	69.4118	99.74	52.89	99.8125	2195	6.1	9	158	371	1.6	11.1	1	15	9	1		1		1	1	1	Aspirin	81	1	81	2164-08-10 08:00:00	2164-08-14 01:00:00		2.64	2164-08-09 18:57:00
16813406	25405492	35479907	30.1003	F	WHITE	98.2083	117.227	64.0909	98.5833	2100	8.5	7.6	264	86	0.3		2	14	2	1										0				3.19	2147-02-06 21:26:00
15759497	25560624	35517050	67.9792	M	UNABLE TO OBTAIN	71.84	124.56	70.64	97.84	2686	13.7	17.3	236	176	0.7	13.1	3	3	5	1	1			1	1	1	Aspirin	325	1	325	2160-12-23 10:00:00	2161-01-22 21:00:00		29.75	2160-12-23 15:49:00	2161-02-20	58.341
18016829	24916453	35521915	89.4214	F	WHITE	77.2174	142.478	62	93.4348	2640	8.1	7	249	139	1.2	13.2	2	15	2	1				1						0				3.14	2185-06-03 21:33:00
17489307	20773641	35541899	82.7909	F	WHITE	88.6818	148.4	72.425	96.4545	4425	11.1	8.5	232	124	1.4	10.6	1	7	4					1	1	1	Aspirin	81	1	81	2129-10-21 10:00:00	2129-11-01 17:00:00		12.94	2129-10-16 21:10:00
18955018	21463690	35555173	65.1089	F	WHITE	100.154	118.37	59.4815	93.7407	433	9.3	8.5	117	108	1	22.2	3	13	10		1			1						0				8.57	2174-02-10 00:20:00	2174-04-05	53.9861
19801566	22118192	35561399	70.8004	M	WHITE	77.7018	142.037	82.2593	97.0526	1635	14.1	8.9	291	218	0.4	10.5	2	9	4	1				1		1	Aspirin	81	1	81	2133-10-19 20:00:00	2133-10-25 23:00:00		6.16	2133-10-19 13:46:00	2133-11-12	23.4264
12669413	21160206	35575976	91.5007	F	WHITE	60.5758	95.0676	38.9324	96.3636	112.5	5.7	9	76	156	1.4	15.2	3	14	9					1	1	1	Aspirin EC	325	1	325	2135-07-02 08:00:00	2135-07-03 15:00:00		2.13	2135-07-02 20:51:00	2135-09-27	86.1312
14788898	25042358	35576557	42.4385	M	UNKNOWN	110.724	108.95	63.05	97.9655	3290	13.3	9	127	170	0.9	10.4	2	14	10		1	1		1	1					0				8.54	2154-06-10 03:50:00
14683399	22818662	35577020	88.0355	M	WHITE	71.4286	117.219	42.6562	97.8929	375	6.8	0.7	85	82	7.7	25.7	3	12	14	1		1	1	1	1					0				3.27	2149-01-13 23:31:00
10714685	29225643	35586521	87.3524	M	WHITE	92.08	116.76	68.12	96.08	1255	12.8	15.1	114	103	1.6	32.7	2	14	6					1						0				2.74	2146-05-09 22:39:00
10486342	24916410	35642150	32.3043	M	WHITE	101.778	135.556	71.5556	91.3784	3000	12.5	12.8	121	229	0.8	19.6	2	14	6	1		1		1	1					0				6.75	2167-04-22 02:50:00
19309506	28828989	35647150	85.2775	F	BLACK/AFRICAN AMERICAN	73.8261	156.263	92	97.5217	300	8.3	8.1	204	90	1.1		3	8	6					1		1	Aspirin	81	1	81	2185-04-13 08:00:00	2185-04-26 22:00:00		14.92	2185-04-11 19:00:00	2186-07-11	455.208
17439857	25623284	35651412	65.3451	M	WHITE	97.1944	104.243	54.6216	98.7188	820	8.2	12.8	292	118	1.2	16.8	1	11	8	1				1	1					0				8.24	2176-05-06 00:13:00	2176-09-03	119.991
12556413	27270348	35663660	58.6589	M	OTHER	66.2917	116.043	56.1739	94.625	1001	12.2	12.1	219	138	1.4		2	15	4		1			1		1	Aspirin	81	1	81	2166-08-30 10:00:00	2166-09-02 20:00:00		2.58	2166-08-29 21:14:00
19025568	23280926	35668464	55.8747	M	WHITE	104.5	110.84	80.64	95.1923	4155	12.4	9.4	148	95	1.2	22	1	15	5	1				1		1	Aspirin	81	1	81	2129-11-18 08:00:00	2129-11-24 15:00:00		2.34	2129-11-16 11:38:00	2130-08-07	263.515
14055662	26465253	35673045	63.4785	M	WHITE	73.1212	105.606	56.8173	97.7667	2225	8.3	28.1	741	93	0.6	13.1	1	15	7					1	1					0				3.17	2173-06-24 18:27:00
17318999	27204009	35679620	45.4318	F	WHITE	88.2273	104.917	70.5417	96.9524	1002	9.2	9	57	72	0.4	11.3	2	9	10		1			1	1	1	Aspirin	600	1	600	2118-06-08 10:00:00	2118-06-10 07:00:00		8.05	2118-06-07 17:24:00
16770005	23054556	35687850	84.3778	M	WHITE	70.8846	110.64	54.76	96.4444	0	11.3	19.5	292	111	7.3	14.6	3	3	9	1			1	1	1	1	Aspirin	325	1	325	2126-05-19 10:00:00	2126-05-29 14:00:00		10.11	2126-05-18 23:49:00	2126-06-12	24.0076
13404891	23733350	35700773	69.1821	F	WHITE	92.6	110.24	55	92.72	637	11.5	14.4	414	118	2	15.4	3	14	9					1	1	1	Aspirin	325	1	325	2194-03-18 15:00:00	2194-03-23 16:00:00		4.18	2194-03-07 23:15:00	2194-10-23	229.031
14552104	20889609	35708734	62.5927	M	WHITE	73.4857	132.706	74.2647	98.2059	2258	12.1	6.9	143	103	0.7	10.4	2	12	4	1				1		1	Aspirin	81	1	81	2147-08-06 10:00:00	2147-08-14 17:00:00		2.99	2147-08-05 11:20:00	2149-08-15	740.528
17410169	24926985	35718141	85.7466	F	WHITE	66.8571	129.519	51.8519	99.9259	3657	7.4	8.8	294	162	0.6	16.1	2	10	4	1	1			1		1	Aspirin	325	1	325	2134-10-03 10:00:00	2134-10-05 08:00:00		4.98	2134-09-30 16:41:00
13487953	27545807	35769187	82.566	M	WHITE	99.0385	127.444	63.7037	98.6538	2040	8.9	11.6	126	107	1.2		2	7	13		1			1	1	1	Aspirin	81	1	81	2188-08-02 10:00:00	2188-08-05 14:00:00		3.63	2188-07-26 10:30:00	2188-10-25	90.5625
16172520	25158860	35771857	65.6381	F	BLACK/AFRICAN AMERICAN	72.0417	144.115	53.6154	93.1667	1615	11.2	7.5	184	98	0.3	12.1	2	7	4	1	1			1						0				14.55	2138-08-22 01:07:00
18289891	23035231	35782697	72.512	M	WHITE	103.52	103.333	59.8333	96.7391	2275	12.8	8.3	153	92	1.2	12.2	1	14	4							1	Aspirin	81	1	81	2142-07-09 17:00:00	2142-07-11 22:00:00		2.64	2142-07-06 23:41:00
10919371	20895514	35788565	74.0375	F	WHITE	79.88	115.696	44.0435	99.84	442	6.6	13.2	50	133	1.9	21	3	3	15					1						0				12.08	2162-01-14 16:37:00	2162-02-01	17.3076
18483564	20628338	35792132	32.0285	M	WHITE	133.2	115.88	79.72	99.5	2985	9.9	13.9	358	79	0.5	13.3	2	11	2					1						0				5.11	2130-01-11 10:15:00	2130-06-08	147.573
13674144	27317446	35804557	72.8441	F	WHITE	76.1923	109.042	56.5417	98	60	11.6	4.9	216	96	0.6	12.8	3	12	7					1		1	Aspirin	81	1	81	2169-11-05 10:00:00	2169-11-06 17:00:00		2.2	2169-11-05 07:25:00	2169-11-23	17.691
11425757	24642620	35811931	62.8535	F	WHITE	77.9697	92.8125	52.1875	97.5455	2165	3.5	3	28	87	1	17.9	3	10	14				1	1	1					0				14.54	2180-11-08 05:25:00	2180-11-26	17.7743
10730662	23676947	35813232	63.7252	F	WHITE	107.444	165.931	98.7586	95.8148	1957	11	17.4	368	108	0.4	15.1	2	10	2		1			1						0				13.71	2181-09-22 20:51:00	2185-05-04	1319.13
15530816	20717001	35825861	77.2049	M	UNKNOWN	77.6923	101.013	47.8875	97.7188	2660	8.4	7.1	126	120	0.8	11	3	11	10			1		1	1	1	Aspirin EC	81	1	81	2160-03-15 10:00:00	2160-03-19 14:00:00		6.3	2160-03-15 19:48:00
11626146	27840132	35825959	53.5964	M	WHITE	77.0345	116.5	64.0667	98.2857	3545	9.2	8	99	103	0.7	12.9	1	15	2			1		1	1	1	Aspirin	325	1	325	2178-08-06 10:00:00	2178-08-07 14:00:00		3.1	2178-08-06 19:30:00
19627197	29795162	35832946	57.1587	M	UNKNOWN	78.2222	104.04	56.84	98.037	1320	9.1	6.5	237	60	0.4	12.1	3	11	6					1						0				6.64	2159-02-27 22:45:00	2159-03-14	14.0521
11533158	26616882	35844390	63.5862	M	WHITE	85.4348	118	50.2174	99.087	1795	7.4	8.4	103	134	0.9	11.5	1	14	4			1		1	1	1	Aspirin	81	1	81	2149-08-04 08:00:00	2149-08-03 20:00:00		2.56	2149-08-03 02:09:00
19561246	20468986	35868625	35.9708	F	WHITE	78.125	112.129	58.7742	95.4688	1701	7.5	9.9	60	89	0.5	18.8	3	9	11					1						0				5	2118-12-21 13:26:00
10286972	21106212	35884839	45.2493	M	WHITE	101.913	134.609	62.1739	99.7826	856	7	6.4	64	181	0.5	16.9	2	10	7					1						0				6.35	2163-04-02 01:41:00
16631681	29083544	35919327	38.8354	F	WHITE	103.471	109	68.0816	94.7451	855	5.9	22.2	459	103	0.6	16.9	3	14	5			1		1	1					0				9.59	2166-11-02 03:23:00
15935519	20477752	35930629	70.5581	M	UNKNOWN	67.75	102.2	45.7	98.05	1395	8	12.8	79	86	0.8	12.5	2	15	4	1		1		1		1	Aspirin	81	1	81	2134-07-23 22:00:00	2134-07-24 13:00:00		3.41	2134-07-23 20:16:00
11343907	22689342	35967845	82.4902	F	WHITE	99.7917	116.333	47.3333	98.8333	1020	6.7	7.6	270	81	3.2	46.8	3	9	15				1	1	1					0				7.01	2178-06-29 00:21:00	2178-07-24	24.9854
19749184	23365943	35991591	62.3534	M	WHITE	72.2333	106.5	46.9098	99.8333	5060	8	6.9	116	85	1.9	17.8	1	14	9		1			1	1					0				5.24	2171-05-10 07:15:00	2171-07-12	62.6979
18968631	23034055	35993773	63.816	M	WHITE	106.852	126.778	63.9259	95.2222	2450	10.1	13.7	303	152	0.8	12.5	2	15	4			1		1	1	1	Aspirin	81	1	81	2144-10-26 08:00:00	2144-10-30 14:00:00		2.11	2144-10-25 17:35:00
19449146	28977572	35996431	60.4864	M	UNABLE TO OBTAIN	80.9737	113.053	61.3684	98.0909	2228	9.1	19.1	172	116	0.9	14.3	2	3	11	1		1		1	1	1	Aspirin EC	325	1	325	2125-06-27 10:00:00	2125-07-05 12:00:00		5.46	2125-06-27 16:02:00
12907982	29756347	36003749	70.6004	M	BLACK/AFRICAN AMERICAN	99.7105	100.42	56.66	99.12	0	8.1	3.8	88	88	10.4	12.3	3	15	8			1	1	1	1					0				2.54	2121-08-07 13:06:00
12001709	26217648	36010566	88.2953	M	WHITE	78.3846	134.407	62	98.8462	2190	11.8	10.7	112	200	2.2	13.1	1	3	8					1						0				2.88	2183-04-18 20:00:00	2183-04-21	2.16667
16900285	29087704	36032063	73.1317	F	WHITE	111.122	106	57.0238	96	1670	12.6	6.6	280	100	1.3	25.9	2	13	4			1		1	1					0				12.9	2169-02-18 02:03:00	2169-04-03	43.9146
16395894	25887187	36070892	81.4694	M	WHITE	63.7692	106.6	61.2	97.0385	1700	10.3	12.6	120	100	1.5	14.2	2	14	8						1					0				4.31	2180-06-20 10:55:00	2180-07-28	37.5451
14551013	21119105	36079911	91.9226	F	WHITE	64.525	98.5806	43.6452	98.2308	337	5.6	6.2	80	115	0.8	14	3	11	10		1			1	1					0				4.66	2150-12-03 23:00:00	2154-03-24	1206.04
15501688	23237733	36085317	91.2651	F	WHITE	96.6296	139.1	64.96	97.5	1330	8.5	14.4	295	136	1.1	14.3	3	12	6	1				1		1	Aspirin	81	1	81	2155-04-10 10:00:00	2155-04-19 21:00:00		5.66	2155-04-07 19:51:00	2155-10-14	189.173
15022555	28593086	36089977	61.6784	M	WHITE	98.96	122.208	71.4167	96.08	1930	12.6	16.3	222	103	0.9	12.7	2	8	4		1			1		1	Aspirin	325	1	325	2173-09-05 10:00:00	2173-09-06 16:00:00		14.73	2173-09-05 18:36:00
14775533	27728355	36115756	83.4968	M	HISPANIC/LATINO - DOMINICAN	111.343	108.143	67.8857	97.3871	2115	8	8.6	48	188	0.9	11.3	1	13	13		1			1	1	1	Aspirin EC	81	1	81	2171-07-01 08:00:00	2171-07-01 21:00:00		15.06	2171-07-01 11:15:00
12284340	22875677	36125647	81.97	M	WHITE	65.8148	125.333	63.7037	99.7407	1027	7.6	8.9	95	97	1.1	11.1	2	14	8		1		1	1	1	1	Aspirin	81	1	81	2140-12-20 08:00:00	2141-01-16 23:00:00		27.35	2140-12-20 07:15:00	2141-03-02	71.6979
14401866	27647030	36140662	66.4867	M	WHITE	73.9	96.6	57.2667	98.7	1220	6.9	7.6	111	114	0.6		2	11	5					1	1					0				7.83	2160-06-26 18:02:00
16920763	21735394	36165195	80.9688	M	WHITE	95.8929	108	48.9545	96.2069	1233	9.7	14.7	217	155	2.5	15.1	2	13	7					1	1	1	Aspirin EC	81	1	81	2120-12-20 10:00:00	2120-12-20 08:00:00		4.76	2120-12-19 20:38:00	2120-12-24	4.14028
12009262	27779976	36173319	78.2509	F	WHITE	97.6296	107.233	78.1207	93.7857	1635	12	8.6	93	189	1.1	22.9	2	14	9		1			1	1					0				4.47	2115-04-03 03:15:00
17810731	22809779	36187279	44.363	F	WHITE - OTHER EUROPEAN	79	112.037	59.963	90.7778	525	11.8	7.6	153	97	0.5	11.2	3	14	4					1						0				2.43	2118-05-13 19:51:00
15896362	26881927	36207585	65.6421	F	WHITE	76.9722	129.486	45.1892	98.0833	2000	8.4	7.2	118	118	0.8	14.6	2	15	4	1	1	1		1		1	Aspirin EC	81	1	81	2186-08-23 10:00:00	2186-08-29 13:00:00		3.06	2186-08-23 12:56:00
16767118	28140522	36275394	39.4244	M	NATIVE HAWAIIAN OR OTHER PACIFIC ISLANDER	122.121	107.622	74.1757	92.5	3615	16.2	34	253	170	1.5	11.2	2	3	15			1		1	1					0				15.79	2144-06-03 23:55:00
11571882	28728840	36281786	38.9969	F	WHITE	106.885	109.458	72.7917	96.72	2125	11.8	7.7	173	86	0.6	13.6	3	15	3					1						0				3.49	2186-12-31 02:42:00
10969205	24346474	36288324	90.1927	M	WHITE	81.3333	100.883	50.8667	94.2632	1720	10.4	7.5	130	116	0.4	11.8	2	8	12			1		1	1	1	Aspirin	325	1	325	2183-03-13 08:00:00	2183-03-22 13:00:00		10.02	2183-03-12 20:00:00	2183-03-23	10.1667
13133287	28941717	36309769	47.0142	M	WHITE	106.577	98.8519	65.9259	96	935	10.1	14.1	166	83	0.9	18.6	3	15	9	1		1		1	1					0				3.33	2167-01-06 04:25:00	2167-01-09	2.81597
15513924	24280326	36342514	55.4132	M	WHITE	83	105.783	70	97.1818	256	11.3	12.1	522	99	2.5	15.5	3	14	11					1	1	1	Aspirin	325	1	325	2171-06-01 08:00:00	2171-06-10 19:00:00		2.9	2171-05-31 22:02:00
15308452	22578209	36385609	87.2018	F	WHITE	67	107.75	33.4286	99.3571	366	6.8	11.2	76	109	2.7	20.6	3	13	9	1				1		1	Aspirin	81	1	81	2131-04-01 10:00:00	2131-04-05 13:00:00		2.99	2131-03-16 04:19:00	2131-04-07	21.8201
10422006	22646000	36391453	74.6022	F	WHITE	80.2692	104.625	57.2917	98.1923	790	10.8	5.6	367	105	1.8	11.7	2	14	4	1						1	Aspirin	81	1	81	2149-08-10 08:00:00	2149-08-26 20:00:00		2.12	2149-08-08 22:55:00
11944882	20673408	36397270	83.3932	M	UNKNOWN	86.1071	109.571	51.7143	97.7857	2195	7.7	9.3	77	165	2.1	12.2	2	15	12			1		1	1	1	Aspirin	325	1	325	2137-05-25 08:00:00	2137-05-25 16:00:00		6.37	2137-05-24 14:33:00
13946340	20423027	36398287	47.2044	M	WHITE	103.609	96.9091	58.6364	98.0435	4455	8	6.5	67	115	1.1	21.3	3	3	14					1	1					0				7.61	2181-03-16 15:50:00	2181-03-24	7.34028
11068484	29776604	36415334	87.6625	F	BLACK/AFRICAN AMERICAN	75.9615	140.292	70.2917	94.6538	1440	10.1	5	125	90	1	13.4	3	13	4			1		1		1	Aspirin	81	1	81	2151-08-31 08:00:00	2151-09-27 20:00:00		2.1	2151-08-30 23:00:00	2152-02-05	158.042
10685798	23559866	36415373	79.8865	M	UNKNOWN	67.875	124.531	59.625	97.7188	375	9.6	6.9	84	102	1.4	11.7	3	7	10					1						0				6.14	2141-11-20 18:56:00
13315170	20412459	36436262	88.1575	M	WHITE	86.4651	113.953	54.2791	99.9302	1280	8.3	7.1	89	91	0.9	15.1	2	15	4			1		1	1	1	Aspirin	81	1	81	2143-02-27 10:00:00	2143-03-04 13:00:00		2.13	2143-02-27 12:15:00
10588484	28838667	36460480	89.1696	F	UNKNOWN	104.692	129.115	78.3846	92.5385	1515	9.6	8	181	126	2.3		3	6	5			1		1		1	Aspirin	81	1	81	2182-03-05 16:00:00	2182-03-24 19:00:00		8.12	2182-03-03 22:36:00	2182-03-30	26.0583
19985683	25452614	36461568	84.7622	M	WHITE	60	159.476	51.1905	99.2083	845	11.3	8.3	195	117	0.8	12.4	3	8	5	1	1			1		1	Aspirin	325	1	325	2131-10-06 10:00:00	2131-10-07 13:00:00		2.72	2131-10-06 20:55:00
18874374	25548314	36493337	80.7599	F	ASIAN	104.115	144.28	69	95.9615	1750	6.6	9.3	222	91	0.5	12.8	1	13	2	1	1			1		1	Aspirin	81	1	81	2143-10-06 10:00:00	2143-10-09 21:00:00		2.08	2143-10-05 13:19:00	2143-10-18	12.4451
16714180	20432438	36511162	31.5026	F	UNKNOWN	104.917	130.208	71.6667	97.75	7430	13.3	21.7	237	127	1.3	11	1	15	9					1	1					0				2.5	2114-07-03 13:58:00	2114-07-04	0.418056
16470044	28874558	36514239	54.9577	M	UNKNOWN	97.1852	100.815	64.4444	95.9615	970	11.5	13.3	143	104	1	16.1	3	10	11			1		1	1	1	Aspirin	81	1	81	2121-12-17 08:00:00	2122-01-02 09:00:00		14.85	2121-12-16 18:49:00	2122-01-02	16.216
10066209	27826282	36514617	82.5039	F	UNKNOWN	77.8919	111.758	58.8788	96.2162	949	12.5	13.8	204	117	1.1	12	3	9	11			1		1	1	1	Aspirin	81	1	81	2121-07-04 08:00:00	2121-07-11 21:00:00		3.68	2121-07-04 00:59:00	2121-12-12	160.959
19560543	23167457	36515876	63.454	F	WHITE	114.733	125.926	77.7778	96.5667	546	9.6	21.3	232	121	2.3	12.7	2	15	2			1		1						0				2.54	2141-06-15 19:49:00
13766350	26137394	36527141	78.1604	F	UNKNOWN	91.0833	113.405	40.1892	93.6286	500	8.2	12.7	240	129	2.3	11.4	3	14	6	1		1		1		1	Aspirin	81	1	81	2129-02-28 17:00:00	2129-03-03 20:00:00		3.05	2129-02-28 13:58:00	2129-09-13	196.418
18904314	26765123	36528676	70.3332	M	WHITE	58.6			98.56	630	14.5	6.7	139	100	0.6	11.2	3	14	4			1		1		1	Aspirin	325	1	325	2149-05-02 20:00:00	2149-05-03 19:00:00		3.12	2149-05-02 16:31:00
18792231	24087590	36539776	61.4158	M	WHITE	78.8077	102.893	61.6964	98.1923	1325	9.9	14	96	147	0.9	12.3	2	3	9			1		1	1	1	Aspirin	81	1	81	2121-06-02 08:00:00	2121-06-04 08:00:00		2.48	2121-06-01 14:00:00
13878385	24748460	36550328	82.5338	F	WHITE - OTHER EUROPEAN	120.125	100.826	74.6957	87.7083		10.6	4	153	72	2.4	11.3	1	15	6	1		1		1	1	1	Aspirin	81	1	81	2168-07-14 08:00:00	2168-07-29 22:00:00		2.78	2168-07-13 23:25:00
10070201	29368106	36555798	74.5387	M	WHITE	70.1034	104.966	56.7241	96.3103	1450	11	10.8	146	131	1.1	13.8	2	6	9	1		1		1	1	1	Aspirin EC	81	1	81	2140-07-19 08:00:00	2140-07-27 16:00:00		6.17	2140-07-15 18:24:00
13970771	24918086	36590448	81.7568	M	WHITE	115.969	90.3333	53.8333	98.5	117	4.8	2.6	75	47	0.6	19.9	3	9	15	1				1	1					0				4.07	2157-10-03 21:25:00	2157-10-08	4.10764
16877894	21111201	36595887	56.3559	M	WHITE	78.52	102.2	50.24	98	3480	7.7	10.8	122	100	1.2	14.6	2	9	12	1		1		1	1	1	Aspirin	81	1	81	2145-05-12 08:00:00	2145-05-15 13:00:00		14.22	2145-05-11
12828031	22875214	36596177	79.1397	F	HISPANIC OR LATINO	68.7692	165.458	77.8333	95.3846	1233	10.4	7.6	169	97	1.5	23.4	1	7	4	1				1						0				2.31	2164-02-21 18:03:00	2164-02-24	2.24792
16561689	21669480	36616270	92.0145	F	WHITE	90.6667	117	63.5	92.5556	1585	10.6	2.7	201	112	1.1	36.8	2	8	7					1						0				6.13	2179-01-06 12:51:00	2179-06-07	151.465
15314404	23088928	36620920	80.7135	F	WHITE	58.8788	143.477	44.7907	96.303	1805	9.7	10	57	156	0.7	12.7	2	15	3	1		1		1		1	Aspirin	325	1	325	2149-09-19 06:00:00	2149-09-19 11:00:00		2.52	2149-09-18 14:43:00
13209752	21771189	36623230	61.8905	F	BLACK/AFRICAN AMERICAN	101.84	108.692	67.8846	99.913	2095	7.9	12.3	155	94	0.5	16	2	8	5	1	1	1		1	1	1	Aspirin	325	1	325	2165-11-22 10:00:00	2165-12-01 13:00:00		39.16	2165-11-22 06:07:00	2171-12-21	2219.75
17704407	25416223	36629381	87.083	F	BLACK/AFRICAN	102.346	102.333	67.4583	99.2917	830	10.3	9.7	120	141	2.6	16.8	2	3	8	1				1						0				2.83	2143-01-31 01:05:00	2143-02-18	17.9549
14672713	29403826	36652984	43.5113	F	WHITE	85	97.9667	50.8333	99.6207	2980	6.3	7.3	227	93	0.8	13	3	15	1			1		1		1	Aspirin EC	81	1	81	2123-07-07 10:00:00	2123-07-13 13:00:00		6.79	2123-07-06 18:04:00
19688142	26873388	36658366	56.6665	F	WHITE	97.9231	115.769	55.6538	99.1923	2140	8.5	11.5	252	135	0.8	13.8	1	15	1	1		1		1	1	1	Aspirin	81	1	81	2190-09-02 10:00:00	2190-09-02 02:00:00		2.4	2190-09-01 10:45:00
12962386	22848403	36667151	54.6046	M	WHITE	76.56	139.37	78	99.52	1945	12.6	12.1	164	129	0.9	10.3	2	11	3		1			1						0				2.86	2150-08-09 20:04:00
17699605	24907449	36692627	29.3142	F	WHITE	133.808	141.2	85.36	93.1154	4285	9.1	13.4	233	111	0.2	15	2	13	6				1	1						0				7.24	2155-04-25 18:12:00
19937374	29175646	36709438	49.5356	M	WHITE	65.88	117.571	72.7143	97.24	1765	7.7	5.1	65	111	0.8	14.6	2	3	13					1	1					0				21.01	2175-07-15 15:19:00
11855273	23458206	36711152	58.4158	M	UNKNOWN	95.9706	120.742	71.2581	96.9118	3650	12.6	21	231	116	0.8	11.5	2	10	2					1						0				5.63	2129-06-01 21:07:00
14450311	28257006	36716855	90.3262	F	BLACK/AFRICAN AMERICAN	53.1154	115.826	53.2174	96.8462	1581	7.1	5.6	194	82	4.1	15.2	3	8	8			1		1		1	Aspirin	325	1	325	2142-04-30 07:00:00	2142-05-02 19:00:00		2	2142-04-30 02:04:00	2145-06-04	1130.91
18073598	29623448	36729728	19.1381	M	WHITE	107.176	146.847	74.3056	99.7576	4195	11.1	9.2	158	113	1	14.1	2	15	4			1		1						0				12.48	2152-02-20 10:13:00
18081473	21201886	36740896	71.2745	F	WHITE	94.3704	135.083	69.375	98.5926	1138	12.6	21.1	288	185	0.8	14.3	2	3	4	1	1			1						0				5.28	2154-04-11 06:37:00	2154-04-16	4.72431
15227454	22235754	36754697	73.5329	M	WHITE - OTHER EUROPEAN	79.2576	96.8485	60.9242	96.9545	146	6.4	8.1	106	101	4.3	15.4	3	11	17					1	1	1	Aspirin	81	1	81	2191-07-14 15:00:00	2191-08-06 19:00:00		11.7	2191-07-14 13:20:00	2192-01-09	178.444
13869899	20935702	36780485	69.3698	M	BLACK/AFRICAN AMERICAN	83	101.556	59.2	99.6444	623	7	17.6	152	121	1.8	11.2	3	13	5	1				1		1	Aspirin	325	1	325	2139-05-16 08:00:00	2139-05-21 12:00:00		4.39	2139-05-15 19:27:00	2139-08-04	80.1896
13479066	25600553	36811335	71.4323	M	WHITE	64.5	138.76	47.96	99.7143	855	9.9	8.2	150	131	0.9	14.1	2	13	4		1			1						0				2.81	2155-06-07 21:23:00
19550919	20873344	36815040	84.2444	M	WHITE	92.8	166.278	98.6316	94.35	1175	15.7	9.3	158	101	0.8		3	14	1					1		1	Aspirin	81	1	81	2176-03-31 14:00:00	2176-04-19 20:00:00		19.21	2176-03-30 23:06:00
11417948	27658903	36846489	69.9098	M	WHITE	73.8696	106.217	55.3913	99.8261	2725	11.1	15.3	173	126	1.2	12.5	2	14	9			1		1	1	1	Aspirin	81	1	81	2186-11-30 08:00:00	2186-11-30 13:00:00		4.44	2186-11-29
13974723	29415720	36850124	66.0029	M	BLACK/AFRICAN AMERICAN	85.2963	97.5441	53.3235	98.7407	1350	6.6	9.5	151	161	0.8	12.5	2	11	5					1		1	Aspirin	150	1	150	2157-01-02 23:00:00	2157-01-02 23:00:00		12.72	2157-01-02	2157-04-07	95
12664423	28224503	36850243	79.8181	M	WHITE	87.8966	117.333	56.3	96.25	1462	8.4	12.5	201	95	0.9	13.2	2	14	6	1	1	1		1	1	1	Aspirin	81	1	81	2165-10-26 22:00:00	2165-10-29 11:00:00		3.26	2165-10-26 19:26:00
13045334	23122286	36851239	72.317	M	WHITE	82.4333	108.345	54.2759	99.3793	1980	8.3	10.2	171	113	1.1	12.3	1	6	7		1	1		1	1	1	Aspirin	81	1	81	2139-04-26 10:00:00	2139-04-30 14:00:00		3.08	2139-04-26 18:33:00
16896235	20855320	36851727	32.4176	F	WHITE	67.8889	98.2593	50.963	99.3704	993	7.6	11.4	81	90	0.4	11.9	1	15	6					1						0				2	2165-06-02 12:40:00
10776490	24961844	36865861	70.5176	F	UNKNOWN	76.68	115.346	64.9231	94.52	560	11.3	3.6	192	149	1.3	13.8	3	3	10			1	1	1	1	1	Aspirin	325	1	325	2111-07-10 17:00:00	2111-07-11 08:00:00		17.03	2111-07-09 01:04:00
15520282	23427760	36872310	72.015	M	WHITE	78	114.9	56.7	95.1852	1590	9.4	13.7	156	110	1	11.5	2	3	10	1	1	1		1	1	1	Aspirin EC	81	1	81	2144-01-06 08:00:00	2144-01-15 14:00:00		22.04	2144-01-06 11:45:00
17575220	22134162	36879137	62.3904	M	WHITE	99.4333	118.7	61.7	96.7667	2185	11.9	14.9	170	130	0.7	12.4	1	15	4			1		1	1	1	Aspirin	325	1	325	2167-05-23 10:00:00	2167-05-24 11:00:00		2.43	2167-05-23 14:12:00
17697483	26719649	36887785	87.5282	M	WHITE - EASTERN EUROPEAN	79.96	132.25	67.5	96.04	1950	13	13.3	322	94	1.5	13.6	3	14	2			1		1						0				11.65	2173-07-12 22:30:00
16209869	24990675	36890686	91.7959	F	OTHER	55.0345	151.417	58.0167	99.375	1063	11.1	15.7	334	136	0.7	14.3	2	5	8	1	1			1						0				7.87	2151-10-18 17:06:00	2152-08-13	299.288
18106399	22864204	36961511	50.9444	F	WHITE	76.08	110.833	50.2083	95.68	2464	12	13.3	202	88	0.7	15.6	3	10	10					1	1					0				12.97	2145-12-11 22:44:00
12705815	22370036	36970777	81.1529	F	UNKNOWN	89.8846	136.828	51.5517	97.7308	1752	11.1	15.5	319	183	0.9	11	2	6	6	1		1		1		1	Aspirin	81	1	81	2183-03-04 08:00:00	2183-03-13		6.7	2183-02-25 20:13:00
18562632	23585178	36986225	84.3391	F	WHITE	74.2083	117.938	48.7292	99	1345	8.2	18.6	212	103	2	19.9	2	14	11					1	1	1	Aspirin	325	1	325	2141-05-08 10:00:00	2141-05-16 11:00:00		13.02	2141-05-04 20:49:00	2141-10-25	173.133
18399766	24853568	37001250	58.3687	F	WHITE	68.875	102.889	52.3333	97.1667	1305	9.4	18.2	237	179	1.1	13.7	3	10	7	1		1		1	1					0				19.77	2123-05-15 15:34:00
12148014	28453173	37023211	71.3502	M	WHITE	102.56	101.167	50.5833	98.5		8.5	7.1	186	57	7.4	21.1	3	6	12				1	1	1					0				5.92	2179-05-08 15:22:00	2179-05-21	12.3597
18822022	28825918	37032691	46.4398	M	WHITE	116.077	89.5625	52.1875	98.3704	2613	7.5	4.5	138	104	0.9	14.7	2	14	5					1	1	1	Aspirin	325	1	325	2141-06-10 21:00:00	2141-06-10 22:00:00		5.87	2141-06-10 15:22:00
10090451	25761023	37035209	49.2336	M	WHITE	81.1905	111.048	69.6667	98.5238	721	12	11.7	156	109	0.8	12.5	2	15	1		1	1		1		1	Aspirin	81	1	81	2176-03-26 08:00:00	2176-03-28 15:00:00		2.21	2176-03-26 07:45:00
10033786	27383470	37039767	50.0419	M	WHITE	83.8889	97.8182	51.3636	98.1852	1590	11	12	251	102	0.9	15	3	15	4		1	1		1	1	1	Aspirin EC	81	1	81	2118-01-17 10:00:00	2118-01-18 17:00:00		2.21	2118-01-16 07:15:00
19969137	27437341	37049736	46.1183	F	WHITE	85.1364	108.5	60.1364	96.8182	1515	11	4.8	44	23	1.3	11.4	2	6	11			1		1	1					0				7.55	2143-02-13 04:53:00
15705944	28042875	37056020	24.1787	M	UNKNOWN	86.6316	92.8485	57.3333	96.1622	30595	8	11.8	152	110	0.8	16.7	2	6	13	1		1	1	1	1					0				17.51	2159-03-07 06:40:00
13044392	28279198	37057119	41.243	F	WHITE	107.038	125.708	63.4583	96.3462	877	11.7	11.2	88	116	1.6	29.3	2	13	8					1						0				2.79	2167-03-30 18:00:00
18489979	25637230	37064075	71.5329	M	UNKNOWN	71.4583	104	53.5385	97.7917	2450	8.7	10.7	113		0.9	12.7	2	15	5	1		1		1	1	1	Aspirin EC	81	1	81	2117-07-15 08:00:00	2117-07-15 12:00:00		2.4	2117-07-14 15:26:00
12067367	20196995	37110584	64.6633	F	WHITE	96.1778	115.733	66.125	99.2381	1195	6.2	6.3	62	133	0.7	16.1	2	3	13					1	1	1	Aspirin	81	1	81	2151-09-01 08:00:00	2151-09-04 14:00:00		6.37	2151-08-31 18:19:00
12239985	26235251	37118138	85.7177	F	WHITE	79.0833	123.208	57.2174	96.875	1230	9.5	5.4	74	111	0.5	14.6	2	13	4		1			1		1	Aspirin	81	1	81	2145-09-19 10:00:00	2145-10-18 15:00:00		5.5	2145-09-19 14:24:00	2145-11-03	44.4
17640354	20483724	37162165	54.1495	M	UNKNOWN	81.84	135.542	74.5	99.84	1373	11.6	12.5	187	115	0.8	10.5	2	6	4			1		1	1	1	Aspirin	325	1	325	2156-03-02 08:00:00	2156-03-07 17:00:00		44.84	2156-02-24 14:50:00	2156-08-11	168.382
12115766	29677071	37168356	91.8488	M	WHITE	83.96	112.24	63.08	96.28	875	8.6	7.9	147	115	1.9	11.7	2	15	3			1		1		1	Aspirin	81	1	81	2156-11-07 08:00:00	2156-11-14 18:00:00		2.48	2156-11-06
17120667	23560082	37193723	71.4244	M	WHITE	77.84	106.2	52.76	99.84	1465	6.3	4.1	290	88	0.8	11.5	2	3	10			1		1	1					0				2.44	2143-06-05 06:27:00	2143-07-13	37.7313
10495509	25984978	37214040	62.1884	M	WHITE	88.64	138.5	83	98.6	2015	7.5	8.6	318	105	0.3	12.9	1	3	4					1						0				8.63	2113-03-10 19:37:00	2113-03-19	8.18264
12934024	22994115	37217164	70.1485	F	WHITE	100.052	103.077	65.7115	95.931	648	11.2	19.5	136	74	1.1	10.3	2	15	9		1			1	1					0				6.19	2152-02-24 10:35:00
19011646	20405338	37220750	39.3879	M	WHITE	72.08	101.56	51.16	97.24	1562	12.6	3.8	170	83	0.8	13.6	2	10	7					1	1					0				5.18	2195-05-22 16:24:00
16128465	26725211	37226845	84.2288	M	UNABLE TO OBTAIN	80.4688	104.781	54.3438	98.5	1881	7.7	10.9	106	126	1	16.3	2	13	10		1	1		1	1	1	Aspirin EC	162	1	162	2122-03-25 10:00:00	2122-03-26 12:00:00		8.17	2122-03-25 14:00:00
15961605	22824292	37253474	71.9277	F	WHITE	82.56	100.92	56.2917	95.5417	935	10.8	10.9	136	104	0.6	14.6	2	14	6			1		1	1	1	Aspirin	325	1	325	2170-12-11 09:00:00	2170-12-12 08:00:00		2.05	2170-12-05 19:41:00
16938163	24035392	37254174	82.4098	M	WHITE	108.815	128.667	57.8889	96.7037	1245	8.6	16	72	166	0.7	13.1	2	13	5					1						0				4.91	2172-05-29 16:24:00
11461422	23370162	37265861	72.7904	M	BLACK/AFRICAN AMERICAN	87.5926	123.037	69.1481	96.9259	2300	8.9	8.2	160	94	1	14.7	2	15	7		1	1		1	1	1	Aspirin EC	81	1	81	2117-10-23 10:00:00	2117-10-24 08:00:00		2.1	2117-10-16 16:33:00
12940106	25594427	37266390	76.0894	M	WHITE	84.4333	123.273	62.2273	97.2333	2925	10.3	12.1	235	117	0.6	11.8	2	3	5		1	1		1	1					0				14.25	2164-02-02 16:03:00	2164-02-17	14.3313
13979292	29968945	37266447	74.605	F	WHITE - OTHER EUROPEAN	67.9167	129.318	59.4545	94.76	1070	8.3	11.4	349	155	1.3	12.2	3	14	3	1	1		1	1		1	Aspirin	81	1	81	2145-08-10 08:00:00	2145-08-21 18:00:00		6.75	2145-08-09 23:30:00	2146-09-12	398.021
12643870	20856729	37268404	68.688	M	WHITE	74.8214	116.516	49.8387	99.7241	1598	9.1	12.3	125	97	1.1	13.8	2	15	3	1		1		1	1	1	Aspirin	81	1	81	2195-09-11 08:00:00	2195-09-13 16:00:00		5.29	2195-09-09 12:00:00	2200-11-10	1887.5
18569328	20866960	37274880	68.9138	M	WHITE	72.102	105.915	67.4407	96.1633	2300	6.7	4.4	23	42	1	12.3	2	13	8	1		1		1	1					0			1	2.78	2119-11-30 16:49:00	2120-03-25	115.299
15089660	22839338	37278476	55.5965	F	ASIAN - CHINESE	61.5652	101.043	53.6522	98.8696	832	8.1	15.5	294	125	1.7	12.9	2	15	9	1		1		1	1					0				2.03	2154-08-06 13:32:00
12283462	22547495	37285791	69.9166	M	WHITE	94.4333	100.172	46.7031	97.6452	1275	7.8	5.3	330	91	1.3	13.2	2	15	6					1	1					0				3.78	2153-12-01 00:45:00	2154-02-24	84.9688
12046197	25874989	37286161	76.8271	F	HISPANIC/LATINO - PUERTO RICAN	91.2692	112.731	55.2692	97.5385	1740	7.4	7.5	113	126	0.9	11.5	1	15	6	1		1		1	1	1	Aspirin	81	1	81	2188-10-29 08:00:00	2188-11-04 11:00:00		4.31	2188-10-29 01:17:00
11751512	21126489	37293243	60.508	M	WHITE	95.08	119.083	76.6667	98	1248	6.9	9.7	94	109	0.4	21.4	3	13	7		1			1	1					0				11.68	2185-07-05 13:24:00	2185-07-17	11.4417
10652321	24566492	37317172	79.4937	M	WHITE	111.462	137.542	63.3333	94.2692		10.4	1.4	376	127	0.6	13.9	2	14	2					1						0				2.76	2181-06-30 07:51:00	2181-07-03	2.67292
11395953	26084769	37317518	46.2195	M	HISPANIC OR LATINO	90.8571	98.6667	63.2069	98.0714	2685	12.9	6.9	118	100	0.9	11.6	1	3	10		1			1	1					0				17.4	2122-03-22 03:57:00
13256226	21659935	37319976	50.2513	M	WHITE						12.3	13.2	276	136	1.4	37.9	3	3	8	1				1	1	1	Aspirin	81	1	81	2134-04-03 10:00:00	2134-05-06 20:00:00		34.27	2134-04-02 19:04:00	2134-05-07	34.2056
12573085	25189369	37331256	79.2738	M	ASIAN - SOUTH EAST ASIAN	107.233	123.24	63.44	94.8333	1732	9.5	13.9	165	113	3.1	11.1	3	14	7	1				1						0				4.03	2138-04-11
11411362	22523526	37331665	66.7667	M	UNKNOWN	108	101.372	59.6538	96.5385	50	6.5	30.1	124	126	1.9	38.8	3	8	17	1			1	1	1					0				9.29	2121-10-08 00:56:00
10218191	29789269	37335507	91.9089	M	WHITE	97.2903	111.767	54.4667	93.9688	4385	10.9	20.9	113	241	1.7	13.1	3	11	5	1	1			1	1	1	Aspirin	81	1	81	2132-11-28 08:00:00	2132-11-30 20:00:00		3.72	2132-11-27 23:04:00	2132-12-01	3.03889
13343002	26303325	37352255	54.6662	M	WHITE	90.1034	102.458	46.25	93.6207	1225	8.2	9.6	50	107	1.5	19.9	2	13	14			1		1	1					0				9.6	2117-08-31 19:03:00
12685887	20204785	37355746	66.7021	M	WHITE	80.2222	117.231	55.0256	98.1389	2050	7.8	8.3	79	104	0.9	13.9	2	14	7	1		1		1	1	1	Aspirin	81	1	81	2119-09-14 18:00:00	2119-09-15 15:00:00		4.15	2119-09-14 10:30:00
11246402	22850056	37375441	73.5592	F	UNKNOWN	92.5556	133.08	69.96	99.84	1640	8.8	7.5	192	98	1.3	11.4	2	15	9			1		1	1	1	Aspirin	81	1	81	2152-07-23 10:00:00	2152-07-23 14:00:00		6.52	2152-07-23 05:43:00	2152-08-21	28.7618
13382107	22636115	37452686	74.0077	F	WHITE	89.9259	140.204	71.6852	96.0385	810	14	14.8	348	134	0.7	12	2	11	2		1	1		1		1	Aspirin	81	1	81	2148-01-04 10:00:00	2148-01-05 07:00:00		4.89	2148-01-03 19:22:00
14582949	27247224	37460808	62.5633	F	WHITE	115.4	127.16	63.44	95.32	4230	8.3	21.1	410	108	0.3		2	3	10	1		1		1	1	1	Aspirin	81	1	81	2115-08-07 08:00:00	2115-09-22 16:00:00		41.27	2115-07-25 17:59:00	2115-09-25	61.2507
18274431	29607923	37461900	82.4456	M	WHITE	66.3846	104.077	58.6538	96.6538	675	13.3	11	359	112	1	10.5	3	10	4		1	1				1	Aspirin EC	325	1	325	2183-06-13 08:00:00	2183-06-15 12:00:00		5.02	2183-06-12 17:53:00
19956599	26733373	37467324	84.7187	F	WHITE	82.64	108.4	49.96	95.4	735	8.4	6.8	188	77	1.1	11.2	2	8	5	1	1			1		1	Aspirin	81	1	81	2124-09-19 16:00:00	2124-09-22 21:00:00		2.39	2124-09-19 11:33:00	2124-11-02	43.5187
17169478	27506994	37474836	88.5112	M	WHITE	72.8	105.727	58.7273	96.25	235	8.3	5.4	154	84	2.3	41.8	3	14	5				1	1		1	Aspirin	81	1	81	2128-07-05 10:00:00	2128-07-05 22:00:00		4.11	2128-07-05 16:50:00	2128-10-07	93.2986
11880360	20203505	37506499	44.0633	M	UNABLE TO OBTAIN	77.8	131.913	67.913	96.5417	3890	11.1	3.1	82	73	0.8	11.5	1	12	8					1		1	Aspirin	325	1	325	2164-01-24 10:00:00	2164-01-24 15:00:00		2.67	2164-01-24 03:01:00	2164-02-10	16.8743
11536399	26100780	37521453	56.5068	M	WHITE	116.652	101.5	59.85	97.4783	1450	8	1.6	174	121	1	16.3	1	3	5		1			1	1					0				13.78	2181-07-05 02:42:00	2183-05-12	675.888
19475346	20047275	37522159	67.7801	M	WHITE	73.12	102.4	50.04	94.08	1616	8.1	9.5	100	98	1.7	26.8	2	14	11	1				1	1					0				2.02	2116-10-11 22:07:00	2116-12-14	63.0785
11981568	25657883	37524325	61.9909	M	ASIAN - SOUTH EAST ASIAN	89.7297	111.086	57.5143	99.9444		7.1	4.9	59	118	4.8	14.9	3	6	14	1		1	1	1	1	1	Aspirin	81	1	81	2139-01-18 08:00:00	2139-01-18 20:00:00		9.26	2138-12-28 21:59:00
13062074	29698373	37527569	59.7146	F	WHITE	73.5417	107.208	64.375	97.5833	1155	13	17.5	206	147	0.7	11.4	2	14	6					1						0				5.37	2120-09-17 23:39:00
16580900	21252090	37531596	74.0382	F	BLACK/AFRICAN AMERICAN	108.192	138.152	64.6212	97.6538	1285	8.6	10.2	290	56	0.7	11.4	2	8	7	1	1			1						0				7.45	2156-01-14 22:47:00	2156-01-31	16.0507
12009089	24580936	37535507	55.6204	M	HISPANIC/LATINO - PUERTO RICAN	116.038	103.643	57.3571	95.5	5420	10.4	13.8	107	85	1.7	13.8	1	3	13			1		1	1					0				8.64	2147-08-15 14:07:00	2147-08-24	8.41181
13997063	29995505	37541993	60.174	M	WHITE	92.4074	126.327	63	95.5185	2650	10.6	6.9	234	78	1.3	13.4	2	8	9	1				1						0				19.03	2123-03-05 19:29:00
10151556	20815067	37542315	71.104	F	UNKNOWN	97.5714	108.93	55.9211	97.6286		10.7	10.3	331	170	8	44.1	1	15	11			1	1	1	1	1	Aspirin	81	1	81	2184-02-08 03:00:00	2184-02-08 03:00:00		2.49	2184-02-07 23:34:00	2184-04-05	57.0181
14639986	22975436	37546412	71.1488	M	WHITE	92.3226	122.3	57.0667	95.6774	1810	12.2	8.5	110	131	1.3	14.8	1	13	5					1		1	Aspirin	325	1	325	2123-03-01 10:00:00	2123-03-02 19:00:00		3.16	2123-02-24 07:15:00	2129-05-16	2272.7
15427780	25968809	37556391	70.7339	M	WHITE	62.2791	117.543	36.2283	95.1667	1415	11.5	6.2	154	88	1.4	12.5	3	3	7		1	1		1	1	1	Aspirin	325	1	325	2126-09-25 10:00:00	2126-09-27 15:00:00		6.02	2126-09-25 12:33:00
17266171	27655092	37562450	47.3495	F	WHITE	57.45	109.6	68.4	96.85	1240	11.9	15	304	103	0.6	11.8	3	14	1					1	1	1	Aspirin	325	1	325	2147-05-11 10:00:00	2147-05-25 20:00:00		15.11	2147-05-08 15:36:00
15400626	27029746	37583507	70.9903	F	WHITE	87.0435	109.609	55.6957	98.7619	1130	8.3	7	192	336	1	10	3	15	8	1		1		1	1	1	Aspirin	325	1	325	2179-12-28 13:00:00	2180-01-08 15:00:00		4.25	2179-12-28 09:47:00
14280581	26350192	37589355	58.6373	M	UNKNOWN	104.391	120.174	71.4348	96.875	4225	11	9.9	88	165	5	17	1	14	12					1	1					0				2.14	2165-08-21 18:38:00
19896141	26095945	37598630	86.7383	M	WHITE	90.7586	106.403	58.4355	96.3448	455	12.1	16.8	185	124	1.4	13.4	3	4	8		1			1		1	Aspirin	81	1	81	2170-10-06 10:00:00	2170-10-07 21:00:00		10.04	2170-09-27 16:14:00	2170-10-07	9.32361
17560832	27649611	37604321	91.825	M	WHITE	79.3061	99.6	50.64	98.68	1612	8.6	10.8	116	101	1	15.4	2	14	9			1		1	1	1	Aspirin	81	1	81	2153-10-30 10:00:00	2153-10-31 06:00:00		5.51	2153-10-29 08:00:00	2154-05-16	198.667
19690769	25618819	37626849	77.0164	M	WHITE	60.6333	119.532	57.9516	96.8	2170	6.8	11.6	89	115	1.1	11.1	2	10	8		1			1	1	1	Aspirin	81	1	81	2165-01-06 23:00:00	2165-01-07 13:00:00		8.93	2165-01-06 11:30:00	2165-02-17	41.5208
17443783	25996095	37640648	63.3514	F	WHITE	77.9714	120.844	60.7174	97.7027	653	10.3	11.3	296	93	0.8		3	15	3			1		1		1	Aspirin	325	1	325	2114-06-19 08:00:00	2114-06-19 10:00:00		8.18	2114-05-09 08:00:00	2117-06-30	1147.67
19785163	27645489	37646440	70.7518	M	WHITE	90.9655	107.963	57.5185	94.2414	577	8.3	12.1	122	244	4.5	19.8	3	4	10	1			1	1	1					0				17.56	2159-10-02 14:19:00	2161-10-26	754.403
11038890	29061234	37650039	19.9889	M	UNKNOWN	100.474	108.182	68.9818	98.8036	7480	9.2	6.3	87	92	0.7	14	1	3	7					1	1					0				2.55	2140-12-27 04:26:00	2140-12-29	1.81528
18928518	24129750	37661010	53.5607	M	UNKNOWN	105.4	107.6	45.6	96.1	35	7.6	13.1	80	82	4.5	22.8	3	3	21	1			1	1	1					0				4.03	2170-07-24 18:46:00	2170-07-28	3.21806
14767911	20355172	37679349	57.3091	M	WHITE	108.867	114.302	59.5116	99.2222	572	6.6	7.5	56	129	0.5	20.4	3	8	17				1	1	1					0				24.2	2175-04-23 21:20:00	2175-05-30	36.1111
16874004	29714623	37708907	48.2257	M	WHITE	88.0333	121.103	60.6552	99.4516	2085	9.5	2.9	30	121	0.4	14.7	1	3	11			1		1	1					0				23.43	2141-03-24 10:40:00
18899509	24064930	37727581	70.7474	F	WHITE	77.9545	118.696	53.0217	99.3636	910	7.6	13.1	149	85	0.7	12.7	2	14	5			1		1	1	1	Aspirin EC	81	1	81	2112-09-30 17:00:00	2112-10-06 10:00:00		6.32	2112-09-30
11043981	22690082	37733385	90.0094	M	OTHER	96.7846	88.746	55.0159	96.3485	145	8.5	13.1	218	145	4	13.1	3	15	9	1		1	1	1	1	1	Aspirin	325	1	325	2146-01-04 10:00:00	2146-01-10 22:00:00		4.28	2146-01-04 09:34:00	2146-04-27	112.601
12102835	27200751	37735214	59.4991	F	WHITE	87.975	104.15	57.2	98.2174	3265	6.8	12.5	103		0.7	14.1	2	4	11			1		1	1	1	Aspirin	81	1	81	2132-07-01 10:00:00	2132-07-05 09:00:00		14.33	2132-07-01 07:15:00	2132-12-30	181.698
18835890	23166075	37750552	68.7386	M	WHITE	72.2258	106.484	44.7419	97.7097	1670	8.2	8.9	131	119	0.7	13.8	1	15	7	1	1	1		1	1	1	Aspirin	81	1	81	2175-09-27 10:00:00	2175-09-28 10:00:00		2.01	2175-09-27 18:03:00
14645595	29130616	37766634	20.0177	M	WHITE	114.314	116.333	73.9028	100	1280	11	8.4	228	123	0.9	13.1	3	14	3					1						0				3.11	2128-01-07 10:50:00
14272080	20522049	37788909	95.9695	M	WHITE	81.3478	94.2609	64	98.6087	1210	14.2	7.6	171	114	2.9	25.7	1	15	10			1		1	1	1	Aspirin EC	81	1	81	2133-12-21 08:00:00	2133-12-24 16:00:00		2.84	2133-12-21 01:46:00	2134-03-07	75.9264
12103431	28106476	37797416	51.7038	F	UNKNOWN	93.7692	95.28	59.64	96.5385	780	7.3	13.8	42	139	1.5	24.7	2	4	17					1	1					0				8.96	2160-09-14 01:48:00	2160-09-23	8.925
15622959	25420391	37805819	81.9163	M	WHITE	84	105.875	57.875	99.72	105	6.9	8.3	115	114	6.6	13.5	3	14	11				1	1	1	1	Aspirin	81	1	81	2138-12-02	2138-12-23 15:00:00		3.19	2138-12-01 16:09:00	2138-12-24	22.3271
15536315	22909204	37806391	28.9675	M	WHITE	106.04	93.88	67.68	98.2174	2315	8.5	4.9	41	74	0.8	16.4	2	10	6					1						0				2.64	2137-12-20 08:34:00	2137-12-22	1.64306
14876071	25384874	37810196	55.054	F	WHITE	68.0968	109.9	63.3	97.3333	740	11.1	16.9	178	150	0.6	14.8	3	10	3	1	1			1						0				5.77	2122-01-20 23:12:00
14530871	26264359	37817542	83.9495	M	UNKNOWN	89.7037	120.69	67.069	99.8889	1230	11.5	10.8	104	161	1	12.8	1	9	7		1			1						0				3.14	2176-12-12 19:12:00	2177-11-05	327.2
18256282	28106624	37844974	84.5004	F	BLACK/AFRICAN AMERICAN	125.75	100.304	68.3478	97.4783	665	11.3	13.3	140	83	0.9	40.9	3	10	9		1			1	1					0				3.16	2169-07-02 17:53:00	2169-08-14	42.2549
12533588	25984538	37872799	61.8249	F	UNKNOWN	82.1622	119.341	59.9268	95.8333	1475	7.9	15.4	148	144	1.1	11.5	2	14	5			1		1	1	1	Aspirin EC	81	1	81	2123-10-29 10:00:00	2123-10-31 15:00:00		2.21	2123-10-29 07:15:00	2127-02-22	1211.7
13074311	26095534	37878030	83.1066	F	WHITE	101.72	115.318	68.3636	98.64	725	8.2	16.1	82	208	0.5	14.9	2	12	5		1			1	1	1	Aspirin	81	1	81	2153-02-09 10:00:00	2153-02-11		7.72	2153-02-08 22:09:00	2153-02-27	18.0771
15560331	22019103	37878640	83.952	M	WHITE - RUSSIAN	81.08	126.44	60.2	99.36	1450	9.6	8.5	192	145	0.9	13.9	3	6	5			1		1		1	Aspirin	81	1	81	2166-12-14 20:00:00	2167-02-02 21:00:00		2.89	2166-12-14 16:51:00	2167-03-29	104.298
12793992	29405120	37888801	68.753	F	BLACK/CARIBBEAN ISLAND	86.1818	105.714	69.2143	98.3636	1475	10.5	6.5	232	113	0.6	12.9	2	13	2			1		1						0				13.88	2118-10-03 01:05:00
15729731	22340173	37919107	42.5137	M	WHITE	105.542	102.083	66.25	98.125	5760	13	13.7	105	143	0.8	10.5	2	7	7					1						0				4.16	2188-07-06 15:18:00
10024982	25154057	37919901	85.7141	M	WHITE	63.1111	130.12	71.5833	99.8889	800	8.1	11.5	179	116	1.8	27.9	3	3	15			1		1	1	1	Aspirin	81	1	81	2203-09-19 15:00:00	2203-09-20 19:00:00		21.17	2203-09-19 12:29:00	2203-10-11	21.4799
12910085	25800867	37923381	70.427	F	OTHER	93.1739	124.043	62.087	99	1960	11.7	11.8	203	159	0.8	14	2	7	3		1	1		1		1	Aspirin	81	1	81	2137-06-12 10:00:00	2137-06-16 20:00:00		4.79	2137-06-05 22:57:00	2137-12-24	201.044
10088966	27696952	37937798	88.2652	M	WHITE	78.0222	105.812	57.9375	97.9565	1738	6.6	5.6	100	69	0.7	12.2	2	15	7			1		1	1	1	Aspirin	81	1	81	2131-04-10 08:00:00	2131-04-10 13:00:00		2.03	2131-04-08 07:15:00	2132-06-05	423.698
14369602	24717946	37941980	21.6498	M	UNKNOWN	108.912	124.364	81.3636	95.2059	3825	12.9	20.4	206	243	1.7	13.6	1	12	6	1				1		1	Aspirin	325	1	325	2151-08-26 11:00:00	2151-08-26 14:00:00		5.33	2151-08-26 08:06:00
19871660	26576990	37949525	50.7741	M	WHITE	108.353	103.912	58.2941	97.5429	2325	10.4	8.7	182	124	0.8	13.7	2	7	4			1		1	1	1	Aspirin	325	1	325	2117-10-10 10:00:00	2117-10-12 14:00:00		2.17	2117-10-10 17:14:00
16751498	25561238	37965824	72.0077	F	WHITE	76.0385	149.038	84.5385	93.6667		10.2	8.1	219	110	0.4	12	2	12	4					1		1	Aspirin	81	1	81	2135-01-03 23:00:00	2135-01-21 21:00:00		6.1	2135-01-03 19:27:00
11201441	23849603	37969345	71.6758	M	UNABLE TO OBTAIN	93.5357	98.9394	61.7576	97.1154	1826	10.9	10.5	186	124	0.9	11.4	2	8	10					1	1					0				16.83	2152-09-03 20:01:00
10634195	29187407	37973277	65.3756	F	WHITE	85.8462	102.16	62.72	98.5385	1360	10	5.2	130	108	0.5	21.3	2	15	7		1				1	1	Aspirin	81	1	81	2161-05-18	2161-05-20 23:00:00		3.52	2161-05-17 20:46:00	2161-05-21	3.13472
16207136	24410799	37979918	51.7032	F	WHITE	90.5769	101.286	62.8095	94.56	4745	9.1	1.7	121	108	1	12.6	1	15	3					1						0				2.2	2185-09-14 19:57:00
17110061	26439673	37998177	77.098	M	UNKNOWN	80.8889	122.444	55.1111	97.8611	2145	10.7	11.1	88	103	0.7	14.5	2	14	6		1	1		1	1	1	Aspirin	81	1	81	2168-02-06 08:00:00	2168-02-07 07:00:00		2.34	2168-02-05 18:57:00
19305113	20024364	37999980	51.5118	M	WHITE	118.875	140.8	76.16	93.1667	2455	14	14.6	272	128	0.7	14.6	3	3	8					1						0				30.85	2129-07-06 22:02:00	2129-08-08	32.0819
16934854	25685244	38002724	76.1626	F	WHITE	99.64	123.792	66.4167	95.25	2051	12.9	16.2	529	95	0.6	10.9	2	7	4					1						0				2.35	2113-03-01 08:55:00
17666047	22338615	38022252	87.7376	M	WHITE	106.194	113.308	73.9615	99.0323	878	11.2	9.4	162	93	0.7	14.1	2	15	3		1			1	1					0				8.41	2129-09-27 09:36:00	2129-11-21	54.6
18433302	21046277	38025578	77.5138	F	UNKNOWN	82.5517	118.333	55.1333	95.2414	1861	8.9	19.9	197	87	0.9	12.1	2	14	4	1	1	1		1	1	1	Aspirin EC	81	1	81	2162-07-07 17:00:00	2162-07-08 12:00:00		3.13	2162-07-07 16:11:00
18983953	29857522	38029973	88.9013	M	WHITE	88.5517	112.192	63.3462	99.5667	1180	8.6	13.9	344	128	0.7	14.3	1	6	6					1	1	1	Aspirin	325	1	325	2132-12-12 03:00:00	2132-12-13 02:00:00		11.41	2132-11-25 04:35:00	2133-06-12	198.809
16483860	24545691	38036146	53.6327	M	WHITE	75.5517	114.133	65.1	95.7241	1410	10.8	12.6	125	138	2.1	13.8	3	7	9			1		1	1	1	Aspirin	81	1	81	2190-08-21 10:00:00	2190-08-21 08:00:00		13.29	2190-08-20 07:30:00	2199-07-02	3237.69
14759576	29366486	38040448	50.8338	M	WHITE	87.5882	118.727	58.6061	97.3714	2027	10.5	9.8	114	224	1	14.3	2	15	6	1	1			1	1					0				13.05	2168-10-31 12:37:00
11251419	22008181	38041292	85.6039	F	UNKNOWN	48.8462	132.708	35.5	96.8462	1330	10.6	12.8	283	136	1.2	10.4	2	14	6		1	1		1		1	Aspirin	81	1	81	2136-08-08 08:00:00	2136-08-11 09:00:00		4.02	2136-08-08 14:05:00
18865261	27299267	38049497	69.807	F	UNKNOWN	65.7037	138	64.75	95.5556	383	8.7	3.3	244	129	2.8	13.5	3	15	6					1		1	Aspirin	81	1	81	2134-10-30 10:00:00	2134-10-30 12:00:00		4.03	2134-10-22 17:36:00	2135-02-14	114.267
14562173	26039561	38056753	53.2043	F	WHITE	87.4	114.92	59.92	98.08	1620	8.1	6.3	144	112	0.6	12.1	2	3	10	1		1		1	1	1	Aspirin	325	1	325	2118-03-17 08:00:00	2118-03-17 11:00:00		3.33	2118-03-16 15:09:00
13934827	28736102	38060507	66.5374	M	WHITE	107.581	98.8077	60.6154	93.6774	1013	13.2	9.6	117	137	1.2	11.7	3	14	7			1		1	1					0				17.84	2176-07-15 05:00:00	2176-08-03	18.7917
15233042	27076686	38070295	60.7619	F	WHITE	68.56	135.75	70.375	96.88	2725	10.3	9.9	237	92	0.7	11.7	1	15	3		1			1		1	Aspirin	325	1	325	2125-10-06 09:00:00	2125-10-06 17:00:00		2.71	2125-10-05 23:42:00	2129-02-15	1228.01
15510106	22694963	38114693	49.4338	F	WHITE	103.737	130.395	82.3158	98.9211	3800	7.5	12.7	250	125	0.3	15.1	2	14	4					1	1					0				4.97	2146-06-08 16:43:00
11893091	27288031	38128489	89.3367	F	WHITE	61.1786	161.679	54.25	99.7143	1265	9.7	9.1	223	125	1	20.2	2	7	7		1			1						0				6.93	2155-05-03 16:30:00
16073006	23652649	38156308	26.0047	F	WHITE	91.7308	88.56	64.12	96.3462	587	6.6	5.4	7	129	0.5	13.3	3	15	9					1						0				4.55	2130-01-02 17:15:00	2130-01-07	4.28125
17171716	29153545	38164320	61.8735	F	WHITE	86.9048	111.891	56.7391	97.5238	931	13.1	9.1	193	102	0.9		2	15	6		1			1	1	1	Aspirin	325	1	325	2191-11-18 10:00:00	2191-11-19 05:00:00		3.62	2191-11-16 00:44:00
14063240	21038923	38165035	79.7798	M	UNABLE TO OBTAIN	101.24	110.371	54.9677	95.8	2135	9.9	13.9	265	148	0.8	13.3	2	15	4	1	1			1	1					0				4.93	2185-10-12 01:21:00	2185-10-16	3.94375
17645263	26165406	38217045	68.4245	F	UNKNOWN	63	130.208	74.125	98.72	610	12.9	9.7	187	117	0.6	11.5	2	8	3			1		1		1	Aspirin	81	1	81	2126-06-06 08:00:00	2126-06-07 19:00:00		7.78	2126-06-05 00:46:00	2126-06-12	6.96806
10780769	21933195	38225094	46.3972	F	UNKNOWN	87.6667	147.654	92.3846	99.7778	1135	11.6	19	83	86	1.4	11.2	1	3	11					1						0				2.86	2151-05-26 01:24:00	2151-05-28	1.94167
13210714	21705823	38245630	40.3196	M	WHITE	114.52	98.3269	50.75	97.6	3060	8.5	2.6	100	105	0.9	16.7	2	7	10					1	1					0				11.88	2159-04-27 17:11:00
10623147	21976100	38246006	52.6231	F	WHITE	84.1071	88.6957	57.0435	94.9655	3450	10.4	13.4	190	94	0.9	12.5	2	10	3			1		1	1	1	Aspirin	81	1	81	2166-08-20 10:00:00	2166-08-22 12:00:00		6.13	2166-08-16 14:12:00
11061972	29528914	38255606	66.278	F	UNKNOWN	56.16	103.29	52.4516	98.5385	400	11	12.3	110	133	1	11.9	3	15	13					1	1	1	Aspirin	81	1	81	2147-04-14 08:00:00	2147-04-14 15:00:00		2.3	2147-04-12 13:06:00	2147-04-14	1.45417
11698156	24174155	38258268	65.3311	M	WHITE	74.8077	117.32	52.24	95.8462	2495	8.3	6.4	160	141	1	11.2	1	3	5					1	1	1	Aspirin	81	1	81	2162-05-11 08:00:00	2162-05-10 12:00:00		11.89	2162-05-01 22:09:00
13396121	21780869	38271265	48.977	M	WHITE	113.923	103.045	61.8636	96.1154	991	11	11.3	66	93	2.4	9.4	3	5	11	1				1	1					0				13.94	2132-12-22 20:35:00
11064086	23211170	38272853	59.9778	M	WHITE	114.581	102.867	63.2414	98.9	1635	9.3	11.6	96	113	0.7	14.3	3	3	12					1	1					0				11.65	2184-12-23 03:03:00	2185-01-03	10.8729
11310752	25278913	38275000	74.218	F	WHITE - OTHER EUROPEAN	91.4643	117.308	62.9231	95.2963	660	11.3	7.8	125	125	1.2	12.3	3	3	7					1						0				2.63	2196-03-20 19:47:00	2196-03-24	3.17569
10259507	29639211	38285086	80.3063	F	BLACK/AFRICAN AMERICAN	92.2917	138.875	64.9583	96.1667	1350	10.9	8.8	63	126	0.6	10.5	2	9	13			1		1	1	1	Aspirin	81	1	81	2157-04-22 06:00:00	2157-04-30 21:00:00		3.64	2157-04-22 00:51:00
10212705	22644952	38285505	70.791	F	WHITE	119	108.375	70.375	99.32	747	10.3	19.2	305	168	3.7	14.4	3	3	10	1				1	1	1	Aspirin	81	1	81	2157-10-17 08:00:00	2157-10-19 01:00:00		2.01	2157-10-16 21:24:00	2157-10-18	1.10833
17217213	23281656	38299461	65.1904	F	WHITE	94.36	150.68	61.52	94.88	1005	13	13.1	161	152	0.9	13.8	2	3	9	1	1			1						0				8.37	2171-03-11 18:24:00	2177-04-11	2222.23
13620446	20475690	38302142	66.0484	F	BLACK/AFRICAN AMERICAN	122.846	130.824	56	97.04	1915	8.2	6.5	232	185	0.7	11.3	2	7	6	1	1			1						0				4.52	2159-01-18 14:20:00	2163-08-02	1656.4
13850152	20389938	38317943	72.1887	M	WHITE	84.3214	98.7054	41.3661	97.8846	975	8.3	2.2	152	104	2.1	14.7	3	9	11					1	1	1	Aspirin	300	1	300	2174-03-11 08:00:00	2174-03-13 10:00:00		4.35	2174-03-10 22:07:00	2175-05-08	423.078
19705230	29218436	38322114	59.3941	M	UNKNOWN	67.04	113.116	64	99.28	875	10.7	14.3	148	168	1.1	11	3	3	14			1		1	1	1	Aspirin	325	1	325	2135-05-26 08:00:00	2135-05-25 14:00:00		7.72	2135-05-24 22:38:00
10556108	21699228	38325829	52.2823	M	WHITE	112.062	98.625	43.8125	96.4194	146	6.7	15.8	90	90	3.6	20.8	3	14	16					1	1					0				6.25	2176-04-13 08:48:00	2176-04-30	16.6333
17826631	22634710	38346498	82.0186	F	WHITE	105.308	84.907	45.4535	97.7308	1033	13.5	27.6	277	78	1.4	21.2	1	11	10			1		1	1	1	Aspirin	81	1	81	2139-01-08 01:00:00	2139-01-09 07:00:00		3.77	2139-01-07 18:44:00
14682661	25819799	38359012	64.136	M	WHITE	75.1176	130.957	78.8429	97.7059	1045	11.6	10.9	228	123	0.7	10.8	2	3	6	1	1	1		1	1	1	Aspirin EC	81	1	81	2142-02-21 08:00:00	2142-02-25 18:00:00		2.13	2142-02-19 15:56:00
16292372	20129261	38373040	50.4712	F	UNKNOWN	88.275	109.573	63.4634	97.725	1525	10	9.6	69	83	0.8	11.3	1	10	10			1		1	1					0				12.37	2150-06-22 02:16:00	2151-02-12	234.906
15980615	27652539	38380417	58.2707	M	ASIAN - CHINESE	98.15	112.829	82.4868	96.9583	2750	13.1	6.9	171	110	0.7	19.1	1	14	2		1			1						0				4.78	2191-04-09 21:10:00
17276890	26705383	38384277	82.0421	M	WHITE	115.96	106.84	66.28	96.72		9.9	12.2	156	98	5.6	21.3	3	8	10			1	1	1		1	Aspirin	81	1	81	2166-01-18 10:00:00	2166-01-22 14:00:00		7.57	2166-01-16 14:43:00	2166-02-11	25.3868
19621838	24716510	38387628	79.7511	M	UNKNOWN	95.7632	104.03	45.5758	99	1278	11.4	13.8	161	100	3.7	13.3	3	14	12	1			1	1	1	1	Aspirin	325	1	325	2170-10-02 10:00:00	2170-10-16 18:00:00		9.58	2170-10-02 07:59:00	2170-10-21	18.6674
17155701	21781012	38398288	51.1638	M	WHITE	144.9	99.4138	59.4483	97.5333	4520	8.3	0.1	42	132	0.9	12.1	1	13	8					1	1					0				9.28	2128-02-29 20:06:00	2134-06-26	2308.16
15774521	23113710	38403583	68.3874	M	WHITE	74.8571	93.2222	56.037	97.6071	3690	9.3	8.2	131	86	3	30.5	3	15	9	1			1	1	1					0				10	2163-05-22 16:07:00	2163-10-31	161.328
18712968	27458122	38406956	62.1588	M	WHITE	98.875	138.625	89.0833	92.6667	1520	11.9	18.5	236	143	1.4	12.7	3	3	9			1	1	1	1					0				12.34	2119-02-27 17:28:00	2119-03-12	12.2722
15607310	23620931	38414029	56.8767	F	WHITE	95.64	126.2	79.52	92.72	588	9.1	25.5	341	93	1.6	21.1	3	11	5					1						0				3.27	2155-11-17 16:48:00	2155-11-24	6.3
16730399	23519971	38415888	67.2851	F	OTHER	73.4091	106.333	54.6667	99.9091	4495	9	9.3	175	109	0.5	9.7	1	15	2					1		1	Aspirin	300	1	300	2143-04-15 08:00:00	2143-04-17 12:00:00		2.92	2143-04-14 19:56:00
15945077	29888921	38426187	77.7752	F	BLACK/AFRICAN	60.6667	120.958	63.125	99.375	1610	10.7	7.2	104	91	0.7	13.2	3	9	10			1		1	1	1	Aspirin	81	1	81	2123-10-11 08:00:00	2123-10-11 19:00:00		25.86	2123-10-11 03:05:00
15782813	21093941	38432543	58.7662	M	OTHER	70.4	108.607	74.1111	95.0476	2165	14.3	15.6	227	281	1.6	11.2	2	3	16			1	1	1	1	1	Aspirin EC	325	1	325	2156-10-06 22:00:00	2156-10-08 10:00:00		16.85	2156-10-06 20:32:00
13762454	21447003	38443476	47.0473	M	WHITE	87.4815	122.64	81.88	99.1111	2455	7.7	4.6	31	83	0.8	12.7	1	14	4	1	1			1						0				2.56	2180-01-18 06:30:00
14266489	26077929	38464084	71.4106	F	WHITE	99.1667	108.87	60.3043	93.5833	2050	8.4	10.8	346	109	1.5	14.2	3	15	2	1		1		1						0				3.75	2142-05-30 23:23:00	2144-06-12	743.026
10696644	26279010	38467750	53.9026	M	BLACK/AFRICAN AMERICAN	79.2045	109.892	60.3243	92.9333	2660	12.9	6.7	196	102	1.1	13.4	3	10	7		1			1		1	Aspirin	81	1	81	2126-11-27 10:00:00	2126-12-10 22:00:00		7.71	2126-11-26 22:01:00	2129-11-30	1099.08
13593545	22622708	38600176	41.8359	F	BLACK/AFRICAN AMERICAN	79.68	108.167	69.4259	99.52	5120	11.3	11.7	240	115	0.8	11.5	1	14	2	1		1		1						0				3.19	2184-11-01 07:15:00
17804880	29156145	38609253	83.5352	F	WHITE	60.0588	110.294	38.7647	98.5882	375	10.7	6.9	230	94	1	12.3	3	14	5		1	1		1	1	1	Aspirin	325	1	325	2149-07-15 12:00:00	2149-07-16 19:00:00		3.53	2149-07-15 11:32:00
18408763	21104556	38628963	72.2049	M	WHITE	80.6957	122.273	70.7727	93.3913	860	12.4	5.4	113	95	0.8	15.6	3	14	5											0				2.83	2119-03-16 20:06:00
17559288	24168796	38660302	58.4154	F	WHITE	104.655	98.2917	51.1714	97.3214	1625	7.8	7.5	245	79	0.5	13.4	2	9	9					1	1	1	Aspirin	325	1	325	2160-06-01 10:00:00	2160-06-27 11:00:00		19.54	2160-05-31 17:08:00
14585953	23593475	38661120	86.8204	M	BLACK/CAPE VERDEAN	64.5333	159.44	69.36	99.5	642	8.4	6.6	127	112	1.3	12.7	2	7	6					1						0				2.31	2152-10-26 14:15:00
18641560	26920190	38682005	79.3121	M	WHITE	87.9545	90.381	49.381	96.3529	940	7.7	6.7	152	134	2.4	14.2	2	14	4	1				1						0				2.9	2160-04-23 23:43:00	2160-06-17	54.0118
15562810	29751401	38712254	53.7144	M	UNKNOWN	74.6667	105.44	73.84	96.6667	412	11.6	12.4	170	111	0.6	12	2	12	13			1		1	1	1	Aspirin	325	1	325	2155-09-19 06:00:00	2155-09-20 08:00:00		11.19	2155-09-18 22:34:00
19757949	29474361	38715133	76.9897	F	WHITE	84.3846	121.72	60.36	94.0769	985	7	4.1	11	124	3	11.4	3	14	10				1	1						0				10.38	2125-12-27 17:11:00
11651470	21349306	38724802	66.1695	F	WHITE	93.0769	138.652	66.8261	97.28	315	9.8	6.6	247	138	4.4	15.8	3	4	11				1	1		1	Aspirin	81	1	81	2138-03-15 05:00:00	2138-03-16 04:00:00		9.94	2138-03-03 22:07:00
18021018	27589794	38731385	78.2459	F	WHITE	84.6071	112.786	62.6786	97.6071	1490	6.2	10.5	142	108	1	8.4	1	12	7			1		1	1	1	Aspirin	81	1	81	2154-04-01 08:00:00	2154-04-06 10:00:00		8.78	2154-03-31 19:46:00
19894790	27933693	38743934	84.6509	M	WHITE	80.2571	102.092	56.6711	96.2703	870	7.8	11.3	293	75	0.6	17.1	2	14	7					1	1					0				16.84	2140-08-25 17:58:00	2140-09-13	18.2514
15115424	29747913	38758694	64.7612	F	UNKNOWN	82.2059	98.8824	53.0588	94.7941	1325	11.9	1.5	65	96	1	16.2	1	6	14			1		1	1					0				10.77	2134-10-06 00:11:00	2134-10-16	9.99236
10189149	24478128	38772156	81.3613	F	BLACK/CAPE VERDEAN	80.9688	121.328	65.125	97.7812	1130	8.5	9.1	190	123	0.8	13.5	2	14	4		1			1						0				2.35	2159-05-13 04:33:00
19472679	26526989	38779705	88.4861	M	WHITE	101.519	91.3462	56.9231	95.4815	1355	12.3	6.9	185	114	0.8	12.3	2	13	5		1	1		1	1	1	Aspirin	81	1	81	2118-06-27 18:00:00	2118-06-27 19:00:00		9.23	2118-06-27 13:08:00	2118-08-20	53.4528
11589465	23838325	38790981	78.7681	M	UNKNOWN	79.6949	119.075	47.806	89.6613	600	9	2.1	109	153	1.1	15.8	3	15	11			1	1	1	1	1	Aspirin	81	1	81	2179-10-11 08:00:00	2179-10-13 17:00:00		4.98	2179-10-08 13:26:00	2179-10-13	4.44028
11840248	26957960	38821092	30.2545	M	WHITE	121.72	152.64	82.6	99.1154	2955	8.3	12.8	271	127	0.4	16.4	2	15	2			1		1						0				3.11	2180-04-02 23:11:00
19397112	25195953	38844113	68.4268	F	UNKNOWN	106.6	118.63	67.6667	95.24	1005	14.7	19.3	213	165	0.6	30.7	2	10	9		1			1	1					0				6.8	2113-06-05 21:23:00	2113-06-12	6.10903
10866370	21405297	38853401	82.266	M	WHITE	72.1667	122.682	62.9091	97.2083	3420	10.1	6.1	161	133	1	14	2	13	3	1	1			1		1	Aspirin EC	325	1	325	2114-04-07 10:00:00	2114-04-12 15:00:00		4.1	2114-04-07 15:27:00	2114-09-23	168.356
18162448	20897880	38863554	78.8636	F	BLACK/AFRICAN AMERICAN	77.9333	107.273	51.9697	95.4231	775	8.3	19.2	105	81	2.6	13.3	3	6	13					1	1					0				11.18	2191-11-12 21:21:00	2191-11-24	11.1104
14878442	23275370	38897282	68.5117	M	WHITE	77.4333	101.111	47.0741	98.6333	5940	6.3	6.4	119	87	2.6	31.3	2	10	10						1					0				2.4	2120-07-06 08:52:00
18905882	20095529	38898111	59.8237	F	WHITE	124.034	101.296	59.5556	97.2069	880	8.1	10	186	140	0.5	14.9	2	15	4		1			1	1					0				2.92	2119-10-28 20:35:00	2119-10-31	2.14236
12780512	25599268	38903435	25.6305	F	ASIAN - CHINESE	141.286	119.875	76.5417	95.7857	1230	11.6	4.1	319	120	0.7	15.5	2	14	1			1		1						0				10.94	2152-08-18 07:03:00
18013971	21857492	38924195	68.7491	M	WHITE	65.8333	108.767	51.7333	98.1786	2900	10.5	3.7	88	58	0.5	13.2	2	13	8					1	1	1	Aspirin	325	1	325	2110-10-01 10:00:00	2110-10-02 10:00:00		6.04	2110-10-01 14:14:00	2111-09-01	334.407
10366328	25012321	38939751	61.8394	M	WHITE	76.0385	108.84	47.56	98.1154	1615	11.7	14	167	156	1.4	13.9	2	6	5					1						0				5.8	2171-11-03 14:02:00
18281214	28304366	38941860	57.025	F	BLACK/AFRICAN AMERICAN	70.9688	146	83.3125	100	425	9.2	1.5	49	164	0.9	11.5	3	15	10		1			1						0				2.49	2122-01-09 15:07:00	2124-02-14	765.37
10731984	25707431	38983602	18.287	F	ASIAN - CHINESE	82.6094	115.246	69.5263	95.7031	6150	9.9	11.8	47	95	0.7	17.8	2	15	9					1	1					0				2.9	2149-04-15 19:42:00
13802468	26515133	38995437	76.7056	F	WHITE	86.9583	131.255	70.7264	97.9184	877	8.6	3.6	32	109	0.6	12.4	2	9	10					1	1					0				21.8	2156-09-14 17:08:00
11573149	28752337	38995783	73.2783	M	WHITE	68.84	118.68	59.36	96.2	5120	8.6	9	246	39	1.3	14.4	2	13	3	1	1	1		1	1	1	Aspirin	81	1	81	2181-04-13 08:00:00	2181-04-14 10:00:00		11.89	2181-04-12 15:40:00
12816952	25833965	38999166	81.9313	F	WHITE	88.1923	118.538	64.5	99.9231	2152	8.2	4.4	134	153	2.6	34.2	2	11	7	1				1						0				6.86	2182-12-07 03:51:00	2183-08-03	238.84
19036718	28263819	39033190	61.9249	M	UNKNOWN	119.148	128	66.6538	97.1786	870	8	5.4	50	128	2	15.9	2	3	12	1		1		1		1	Aspirin EC	81	1	81	2170-12-05 08:00:00	2170-12-13 08:00:00		14.45	2170-12-04 19:10:00	2170-12-28	23.2014
12015956	20948067	39033291	45.2755	M	WHITE	80.7037	109.444	48.2222	97.6061	2075	8.5	11.4	114	69	1.8	19.8	2	4	15					1	1					0				2.76	2184-04-10 15:23:00	2184-05-12	31.359
13084387	25398069	39033861	66.9069	M	WHITE	56.9714	112.457	52.0571	98.4857	1671	7.4	5	49	148	0.7	16.8	2	15	8			1		1	1	1	Aspirin	81	1	81	2180-11-29 08:00:00	2180-12-07 23:00:00		2.8	2180-11-27 11:56:00
13806870	29214121	39039415	50.9161	M	UNKNOWN	86.6	94.0588	67.5625	99.9565	60	11.1	12.2	45	120	1.1	13.8	3	15	16			1		1	1	1	Aspirin	325	1	325	2111-12-01 20:00:00	2111-12-03 02:00:00		5.03	2111-12-01 14:05:00	2111-12-06	4.41319
14199267	25069919	39039492	32.3808	F	WHITE	90.5	119.519	64.9808	93.1852	1000	13.2	11	289	189	0.7		2	14	4		1			1						0				2.38	2154-05-20 07:36:00
16042873	25551664	39103179	69.019	M	WHITE	76.9615	136.294	57.8235	93.3846	892	11.6	8.1	154	139	1.3	16.8	3	6	6					1		1	Aspirin	325	1	325	2181-01-27 08:00:00	2181-01-31 17:00:00		29.84	2181-01-07 22:22:00	2181-03-07	58.0681
17903930	24195903	39120113	72.1466	M	BLACK/AFRICAN AMERICAN	66.4545	144.516	76.9355	98.2424	950	13.7	5.4	175	93	0.7	14.5	2	3	4			1		1	1					0				15.37	2175-02-23 19:01:00
12437740	20695375	39148324	71.7788	F	WHITE	64.7059	110.39	60.878	97.7353	1092	7.9	9.1	139	150	0.6	11.2	1	15	2			1		1	1	1	Aspirin EC	81	1	81	2123-10-12 10:00:00	2123-10-14 17:00:00		2.15	2123-10-12 10:45:00
10583763	24320098	39148901	81.7367	F	WHITE	79.8205	107.452	67.0595	97.6579	1030	8.1	12.4	164	133	0.9	12.2	2	15	4		1			1	1	1	Aspirin EC	81	1	81	2130-09-27 10:00:00	2130-09-30 12:00:00		2.54	2130-09-27 02:12:00	2138-09-02	2896.91
18712944	28247094	39150002	91.2318	M	UNKNOWN	69.1154	122.385	63.8077	98.4444	195	6.9	11.2	277	94	0.4	13.5	3	7	14					1	1					0				25.83	2155-03-26 16:19:00	2155-05-04	38.3201
16792669	23237338	39162474	81.8573	M	WHITE	121.387	97.0645	64.1935	92.0645	2135	10.9	7.9	195	139	1.7	38.4	3	15	6			1	1	1	1	1	Aspirin	81	1	81	2130-11-10 08:00:00	2130-11-16 10:00:00		6.56	2130-11-10 02:37:00	2130-11-16	5.89097
12677040	22283090	39169498	53.5292	F	BLACK/AFRICAN AMERICAN	81.25	107.867	61.3667	98.8571	296	7.8	2.4	246	118	4.5	12.4	3	3	16	1			1	1	1					0				6.11	2183-07-13 12:23:00	2185-12-11	881.484
15162030	24075065	39199968	69.5056	M	WHITE	89.8846	106.852	63.7778	99.8462	1950	7.3	3.9	39	117	0.8	15.9	3	15	7		1			1	1					0				4.86	2142-07-04 16:20:00	2142-08-18	44.3194
15117669	28432017	39205396	87.037	M	UNKNOWN	97.56	94.4167	61.5	98.84	1315	8.6	23.4	599	139	1.7	16.3	2	9	13					1	1	1	Aspirin	81	1	81	2159-01-14 18:00:00	2159-01-25 23:00:00		8.07	2159-01-14 12:30:00	2159-02-05	21.4792
18904237	21276638	39218209	54.6282	F	WHITE	84.8846	122.714	68.4643	97.4615	2110	12.6	10.7	276	111	0.7	11	1	14	11	1				1	1	1	Aspirin	325	1	325	2156-08-17 10:00:00	2156-08-22 19:00:00		3.18	2156-08-17 10:50:00
12626863	29978132	39234612	75.864	M	WHITE	93.6154	111.96	69.72	94.4231	2260	8.8	3.9	116	95	0.7	22.5	2	3	8					1	1	1	Aspirin	81	1	81	2172-11-11 10:00:00	2172-11-17 16:00:00		7.43	2172-11-11 13:37:00	2172-12-03	21.4326
15983956	24754552	39236910	72.828	F	WHITE	81.4828			96.7586	3835	11.3	8.9	198	97	0.5	10.8	2	15	4			1		1	1	1	Aspirin	325	1	325	2168-10-30 06:00:00	2168-10-30 12:00:00		3.39	2168-10-29 10:30:00
13479420	21083808	39241252	34.0545	F	UNKNOWN	104.421	116.75	68.75	98.3158	2285	9.2	9.5	68	122	0.7	13.8	1	14	6					1						0				9.68	2168-01-20 22:04:00
13746628	29344506	39298901	75.3759	F	WHITE	73.1333	146.567	79.9333	98.6333	743	10.8	7.2	119	136	1	13.4	2	4	11		1			1	1	1	Aspirin EC	325	1	325	2129-05-26 10:00:00	2129-05-29 17:00:00		4.06	2129-05-18 07:15:00
15214385	29737968	39300392	22.1125	M	HISPANIC OR LATINO	119.618	122.917	78.5833	99.6061	2120	12.5	11.8	182	116	1.2	12	2	12	5					1						0				5.4	2162-02-11 02:32:00
14262251	29542422	39307478	86.8461	M	WHITE	94.5	88.6	52.84	97.6154	4	11.9	8.9	246	92	4.3	13.3	2	10	7				1	1		1	Aspirin EC	81	1	81	2168-11-05 10:00:00	2168-11-08 11:00:00		3.11	2168-11-05 12:46:00	2168-11-08	2.46806
17963483	29812139	39340451	43.4113	F	MULTIPLE RACE/ETHNICITY	68.9615	100.365	60.1346	95.08	2555	10.3	5.6	146	121	0.6	13.3	1	3	9					1						0				6.45	2131-05-31 05:20:00
18721510	21032525	39341446	38.2251	M	HISPANIC/LATINO - DOMINICAN	83.1471	128.5	77.25	99.9706	1103	10.2	8.3	104	98	0.9	11.1	2	9	4					1						0				4.72	2181-03-24 05:22:00
10893715	27077078	39350787	84.9275	F	WHITE	95.575	101.8	50.325	97.425	1235	8.8	18.4	377	83	2.5	16.5	2	12	8					1	1	1	Aspirin	81	1	81	2132-12-04 10:00:00	2132-12-05 09:00:00		4.94	2132-12-04 17:52:00	2132-12-25	20.2556
19068582	22779875	39369030	67.7423	M	WHITE	66.0286	127.886	50.9714	99.2857	1435	11.5	14.9	210	164	0.9	12	2	7	5	1	1			1	1					0				6.59	2152-09-28 02:42:00
10080961	24032231	39385708	40.1175	F	WHITE	108.889	128.72	79.2	97.7778	350	7.6	5.9	174	101	4.1	11.2	3	14	6				1	1						0				4.69	2140-02-12 22:15:00
11017835	26289561	39394332	47.4243	M	OTHER	89.64	136.292	96.625	95.88	2575	14.7	9.2	278	93	0.8	12.3	2	14	1					1	1	1	Aspirin	325	1	325	2135-06-05 08:00:00	2135-06-07 09:00:00		9.89	2135-06-04 23:18:00
11765555	27550674	39426046	56.8871	M	WHITE	108.375	127	86.6667	97.96	1755	11.5	6.8	88	105	0.6	13.2	3	10	4		1			1						0				3.87	2155-11-21 00:33:00
17921172	24541096	39459883	76.1362	F	WHITE	82.1471	92.4286	41.9643	96.4857	1170	8.1	9.6	202	152	2.7	13.3	3	14	6	1				1		1	Aspirin	325	1	325	2152-02-19 10:00:00	2152-02-21 11:00:00		2.99	2152-02-19 17:35:00	2152-02-24	4.26736
18961902	27995822	39466205	62.0653	F	WHITE	87.3103	107.118	59.9412	96.6552	4945	8.4	4	125	90	0.3	10.7	2	15	4			1		1	1	1	Aspirin	325	1	325	2152-01-24 21:00:00	2152-01-25 16:00:00		3.38	2152-01-24 20:00:00
12410631	24146505	39487009	80.6484	F	WHITE	60.2857	135.182	58.1818	96.4286	700	10.4	9.7	146	137	0.6	11.7	2	13	2											0				3.82	2145-08-25 19:20:00
12286821	23743314	39491567	48.8814	F	WHITE	119.464	109.184	73.3684	97.5357	1010	11.6	5.3	330	90	0.5	13.3	3	14	7			1		1	1					0				4.81	2114-11-18 22:02:00
18182810	27617178	39512099	74.637	F	WHITE	67.3571	128.76	54.4	98.7857	1585	5.7	7.4	77	136	1	15.1	2	15	6	1				1						0			1	2.11	2158-08-21 14:37:00	2158-09-19	28.391
12327925	21387685	39516850	59.4099	F	WHITE	94.6129	99.7941	55.25	99.1724	1229	9.2	40.9	302	128	0.5	12.9	3	14	4			1		1	1					0				2.35	2144-05-29 17:26:00	2145-05-29	364.274
11759515	23633083	39522579	26.517	F	WHITE	92.4545	94.6364	56.4848	99.3636	713	7.6	10.5	163	125	0.6	12.8	2	3	5			1		1		1	Aspirin EC	81	1	81	2182-07-14 08:00:00	2182-07-17 09:00:00		4.16	2182-07-08 19:30:00
19632536	28781657	39524406	68.9982	F	WHITE	124.833	132.167	77.0417	99.7826	1097	9.3	24.4	462	126	0.8	16.6	2	3	4		1			1	1	1	Aspirin	325	1	325	2140-12-30 10:00:00	2141-01-03 16:00:00		4.22	2140-12-30 13:57:00	2141-01-03	3.41875
16140535	27815053	39525633	91.5989	F	UNKNOWN	110.704	111.13	64.087	96.2	830	8.3	4.8	76	136	0.4	12.9	2	14	6		1			1						0				4.66	2114-08-07 18:03:00
11985307	27901619	39549022	75.0161	F	BLACK/AFRICAN AMERICAN	85.5862	128.038	67.8462	98.5862	880	7.5	12.9	304	93	0.6		3	11	5			1		1		1	Aspirin	81	1	81	2172-01-07 01:00:00	2172-01-15 21:00:00		8.84	2172-01-06 19:16:00
14800685	23054416	39552719	21.9637	F	WHITE	93.05	113.958	82.125	97.6842	3660	14.4	14.5	231	83	0.4	12.4	2	3	9					1	1					0				31.72	2171-12-18 23:19:00
11409035	25150183	39601179	69.4952	M	AMERICAN INDIAN/ALASKA NATIVE	90.7692	121.64	67.08	97.0769	1050	13.5	18.4	310	102	0.6	12.3	1	3	5		1			1		1	Aspirin	300	1	300	2123-07-01 01:00:00	2123-07-02		9.25	2123-06-30 20:45:00	2123-07-10	9.13542
12709418	24019808	39612812	65.7796	F	WHITE	87.8684	111.167	52.6154	97.2564	783	9.5	11.6	125	81	0.7	13.8	2	8	7			1		1	1	1	Aspirin EC	81	1	81	2135-10-15 10:00:00	2135-10-21 08:00:00		7.34	2135-10-12 17:54:00
11050568	25160316	39654541	62.7114	M	WHITE	90.2	96.1379	61.3103	94.52	1175	12.6	17.8	146	118	1.2		2	13	6					1		1	Aspirin	81	1	81	2119-09-22 08:00:00	2119-09-28 08:00:00		13.08	2119-09-18
18117105	28823316	39664604	84.9519	F	BLACK/CAPE VERDEAN	108.833	117.783	65.3043	95	678	12.4	12.4	249	121	3.4	13.6	3	11	9		1			1	1	1	Aspirin	81	1	81	2142-12-19 10:00:00	2142-12-19 12:00:00		3.98	2142-12-14 16:03:00
13445415	21719577	39665837	77.294	M	WHITE	82.3793	103.5	49.0667	97.8276	749	10.6	19.9	55	135	1.1	13.1	2	10	11		1			1	1	1	Aspirin	81	1	81	2120-04-18 02:00:00	2120-04-19 09:00:00		5.71	2120-04-17 09:30:00
16266235	28855800	39674946	76.4118	M	WHITE	79.037	108.538	54.3077	97.5185	838	8.2	9	193	127	4	12.5	3	13	9	1		1	1	1	1	1	Aspirin	81	1	81	2150-06-05 08:00:00	2150-06-15 21:00:00		2.38	2150-05-31 09:50:00	2151-05-17	350.59
15210956	22192420	39681670	84.4033	M	UNABLE TO OBTAIN	70.3667	120.857	69.3571	99.6364	291	12.1	12.2	153	170	1.6	27.8	3	3	14					1	1					0				2.45	2138-05-28 07:31:00	2138-05-30	1.68681
17054867	27851759	39696157	72.5183	M	ASIAN	117.167	119.222	66.0833	97.5625	2735	9.8	17.9	155	135	1	18	2	14	7					1	1					0				6.85	2174-07-09 07:15:00	2174-08-15	36.6979
13303046	25087405	39715293	89.3009	M	BLACK/CARIBBEAN ISLAND	76.4848	139.75	63.3438	96.8788	1300	9.3	10.1	290	191	1.6	11.4	2	3	6	1				1						0				4.11	2131-04-20 21:33:00	2132-04-03	348.102
16736352	21479712	39727998	86.009	F	WHITE	73.5952	104.3	64.35	97.7381	625	7.3	5.9	104	129	1.8	15.4	2	14	7	1	1			1	1					0				2.8	2115-01-04 06:32:00	2115-01-16	11.7278
13472811	20097075	39732106	52.2292	M	OTHER	68.7419	139	69.7419	99.2903	2890	13.1	13.3	249	139	0.9	12	1	4	7			1		1						0				6.2	2183-03-25 17:21:00
12551226	26270240	39757256	74.5484	M	WHITE	116.111	111.611	60	93.8158	2555	8.8	17.8	218	147	2	10.9	3	3	14					1	1					0				10.27	2119-07-20 17:53:00	2119-08-04	14.2549
14471276	20512542	39760010	93.7373	M	WHITE	83.0417	101.087	53.9565	93.875	1890	8.1	4	106	91	2	31.9	2	3	11					1	1					0				3.45	2130-09-26 18:41:00	2130-09-30	3.22153
13982663	26341885	39760901	39.1784	F	WHITE	81.5	116.708	72.5417	96.0833	2510	8.1	3.9	29	97	0.4	26.7	3	14	8					1						0				2.85	2130-03-06 20:08:00	2130-06-13	98.1611
14482934	29540900	39768103	57.7063	M	OTHER	92.2692	122.293	65.069	99.619	1940	12.2	15.2	163	132	0.9	12.8	2	13	3					1		1	Aspirin	325	1	325	2156-09-27 10:00:00	2156-10-20 17:00:00		12.66	2156-09-14 23:24:00
12857645	25368085	39771268	55.6771	M	WHITE	71.871	118.448	61.6897	94.9677	2907	10.5	6.4	219	58	1.3	12.2	2	8	13		1			1	1					0				8.32	2145-09-05 06:57:00	2149-06-11	1374.71
17945610	22671433	39832367	85.3329	F	WHITE - OTHER EUROPEAN	60.68	121.792	42.8333	97.0769	914	7.7	6.6	152	87	1.2	10.3	2	14	7	1				1		1	Aspirin	325	1	325	2150-05-08 08:00:00	2150-05-14 23:00:00		3.93	2150-05-02 13:43:00	2153-11-16	1293.43
12656657	20849433	39843925	59.8178	F	OTHER	106.267	122.269	60.1923	97.1333	2220	11.9	10.1	202	270	1.1	11.9	1	15	4	1		1		1						0				2.18	2154-10-26 16:21:00
13636882	20911462	39885414	60.7575	F	UNKNOWN	85.6538	129.417	84.8333	92.9231	1000	11.2	7	67	73	0.8	15.4	3	7	8					1	1					0				25.71	2117-10-04 15:49:00	2117-11-25	51.341
12498929	24311008	39889231	81.1025	M	WHITE	68.6182	136.124	41.0928	99.0545	355	10	6.7	68	91	5.6	12.7	3	15	9			1	1	1	1	1	Aspirin	325	1	325	2145-02-08 06:00:00	2145-02-08 10:00:00		6.37	2145-02-07 10:30:00
14409569	22292427	39890574	72.5539	M	WHITE	76.7576	111.303	40.4545	99.4242	1233	8.9	6.9	98	87	0.8	16.1	2	9	7	1		1		1		1	Aspirin EC	81	1	81	2122-07-23 10:00:00	2122-07-28 09:00:00		7.22	2122-07-22 07:15:00
18194216	27192491	39901160	76.9391	M	UNABLE TO OBTAIN	72.25	106.862	53.569	98.3571	2345	11.2	17.9	219	122	1.5	17.5	1	10	9	1				1	1					0				10.63	2173-12-10 00:17:00	2174-01-04	24.9882
14552227	20904927	39937726	85.7417	F	WHITE - OTHER EUROPEAN	109.08	106.84	47.64	92.96	1100	12	9.8	204	93	0.6		1	3	7		1			1		1	Aspirin	81	1	81	2118-09-29 01:00:00	2118-10-02 18:00:00		2.25	2118-09-28 21:31:00	2118-10-07	8.10347
17463554	27758851	39965946	77.2812	M	WHITE	98.5769	129.615	50.7308	100	1290	12.5	11.3	160	122	0.9	10.4	1	7	5			1		1	1					0				19.02	2139-04-13 17:05:00
12031993	26724853	39966562	61.9495	M	WHITE	61.0364	95.2593	57.3519	95.9091		8	6.6	75	128	0.7	30.4	3	3	15	1		1		1	1	1	Aspirin	325	1	325	2155-12-20 20:00:00	2155-12-21 09:00:00		3.74	2155-12-13 18:22:00	2155-12-24	10.2347
14734824	23235052	39973551	68.4205	M	WHITE	98.92	103.5	63	98.8	1158	9.6	12.3	74	118	0.8	14.3	2	15	6		1			1	1					0				2.18	2141-06-02 19:28:00	2143-01-13	589.189
10128085	27136294	39990093	54.595	M	WHITE	76.1429	107.6	58.42	96.7857	1514	11.2	7.7	88	119	1.6		2	9	10		1			1						0				18.08	2145-08-06 08:00:00
13534199	23907399	39995213	45.9411	F	UNKNOWN	90.9615	112.32	61.72	97.1923	4490	7.8	7.4	260	141	0.7	17.1	1	15	7	1				1	1					0				6.13	2127-12-10 17:14:00
10369174	24697158	30004144	82.2555	M	WHITE	76.3143	131.086	55.1143	96.5429	1652	11.4	4.8	185	114	0.7	12.5	3	12	5		1			1	1	1	Aspirin	325	1	325	2126-04-05 10:00:00	2126-04-11 16:00:00		4.32	2126-04-04 08:00:00
15368003	24789710	30020307	51.6592	M	WHITE	82.3929	108.696	64.8036	94.7857	1280	10.6	6.3	147	135	0.5	11.6	3	12	11		1			1	1					0				5.99	2131-08-29 18:25:00
17232630	29523740	30037325	35.2219	M	UNKNOWN	86.2	101.72	63.44	97.56	935	8.5	12.3	153	130	0.2	12.4	2	14	9	1				1	1					0				9.74	2144-03-22 01:08:00
11361679	27234693	30039834	86.3742	F	UNABLE TO OBTAIN	94	142.565	64.0435	99.5652	964	13.9	12.7	222	172	0.6	15.1	2	6	5		1			1						0				6.23	2180-05-16 16:15:00	2180-05-22	5.32292
15706885	25062973	30053465	82.0292	M	WHITE	106.154	121.333	59.125	96.7391	468	8.1	0.7	119	124	0.9	14.3	3	15	7		1			1						0				2.83	2148-01-11 21:33:00	2148-09-03	235.102
19352034	21509557	30058866	64.2932	M	UNKNOWN	77.6133	127.133	83.3333	97.5667	1300	10.2	8.6	208	131	1.1	11.9	2	3	9			1		1	1	1	Aspirin	81	1	81	2114-04-18 08:00:00	2114-05-03 10:00:00		12.82	2114-04-18 02:01:00
16527916	24586644	30121942	82.9906	M	PATIENT DECLINED TO ANSWER	109.939	101.235	48.5	95.6923	270	7.3	34.1	427	89	1.4	17.9	3	3	14	1	1			1	1					0				7.24	2174-12-28 19:03:00	2175-01-11	13.2063
17660805	21657049	30141673	91.4403	F	UNKNOWN	76.963	132.708	61.9167	98.7778	890	7.7	13.6	343	152	1.6	11.3	3	6	5	1	1			1	1					0				4.64	2171-06-10 19:21:00	2171-06-15	4.19375
15331667	27412991	30167698	76.7173	M	WHITE	97.5	97.48	52.96	97.963	252	8.1	12.5	206	156	6	12.3	3	14	6	1		1	1	1		1	Aspirin	81	1	81	2169-09-20 04:00:00	2169-09-27		3.88	2169-09-19 23:51:00
15333767	29086608	30176155	66.7872	F	WHITE	114.107	106.571	67.25	94.3214	1138	12.6	14.3	188	135	0.9	29	2	14	2	1	1			1		1	Aspirin	81	1	81	2145-10-15 10:00:00	2145-10-20 11:00:00		3.18	2145-10-15 12:49:00	2148-05-18	945.466
19347794	29384938	30181771	55.7524	F	BLACK/CARIBBEAN ISLAND	69.1552	96.1639	51.0328	96.1754	67	6.2	5.3	25	89	2.9	20.5	3	3	18	1			1	1	1					0				9.41	2174-10-02 19:01:00	2174-10-12	9.20764
15318463	29715756	30190837	53.817	M	HISPANIC OR LATINO	102.857	113.08	68.32	98.7857	910	7.8	4.7	62	124	0.5	13.2	3	11	9					1						0				6.05	2184-10-25 15:37:00	2184-10-31	5.34931
11547745	29837616	30212189	91.0123	M	WHITE	76.6452	108.185	53.5556	97.2333	1010	7.9	5.7	238	88	0.9	15.1	2	8	7			1		1	1	1	Aspirin	81	1	81	2130-01-06 08:00:00	2130-01-11 09:00:00		5.39	2130-01-05 11:41:00	2130-01-17	11.5132
13159542	21325573	30228689	79.8316	F	WHITE - OTHER EUROPEAN	96.4167	91.9167	65.0833	97.6667	878	11.1	1.4	74	79	2.7	17.1	2	3	15			1		1	1					0				6.13	2146-10-31 17:42:00	2146-11-06	5.2625
14665098	23701341	30244643	56.9183	F	UNKNOWN	89.8889	114.222	65.6667	95.5	263	8.5	8.3	88	187	1.2	15.4	3	3	17				1	1	1					0				12.71	2122-12-02 09:40:00	2122-12-15	12.5972
15115186	25760265	30249993	83.4447	F	WHITE	85.5918	121.511	51.9149	97.3421	2845	9	9.5	153	77	0.6	13.2	1	12	5	1	1	1		1	1	1	Aspirin	325	1	325	2174-06-12 10:00:00	2174-06-14 11:00:00		6.3	2174-06-12 16:09:00
14291723	25142700	30268393	79.0743	M	OTHER	82.04	118.72	49.76	96	890	10.3	9.8	229	121	4	10.5	2	13	7	1				1		1	Aspirin	300	1	300	2123-01-29 08:00:00	2123-01-29		2.54	2123-01-28 03:11:00	2124-11-06	647.867
15373922	21559170	30275792	87.7655	F	WHITE	75.9167	110.444	55.0556	97.5556	1075	8.6	4.3	91	140	0.8	14.4	2	10	5			1		1	1	1	Aspirin EC	81	1	81	2123-10-08 08:00:00	2123-10-12 09:00:00		8.65	2123-10-07 14:00:00	2123-10-16	8.41667
13819797	22609279	30282193	68.0832	M	WHITE	98.8148	98.1111	68.1111	97.5357	975	13.1	16.4	95	123	1	11.3	1	15	10			1		1	1	1	Aspirin	81	1	81	2152-02-01 05:00:00	2152-02-05 18:00:00		2.64	2152-02-01 01:15:00
18934238	22964752	30283738	71.1863	F	WHITE	99.4167	121.643	70.8286	99.6774	980	1.7	1.9	71	123	0.3	14.3	2	6	11					1	1					0				11.01	2150-03-10 07:15:00
10225925	29702492	30288595	71.7551	F	BLACK/AFRICAN AMERICAN	76	105.548	46.7143	99.2941	2334	8.7	6.6	139	138	0.4	13.4	2	14	6	1	1	1		1	1	1	Aspirin EC	81	1	81	2170-10-03 16:00:00	2170-10-04 10:00:00		2.1	2170-10-03 12:00:00
11596570	20840530	30326687	57.9302	F	WHITE	72.9355	113.36	61.8	97.4688	2650	8.9	14.6	298	89	0.5	13.4	3	11	8					1		1	Aspirin	325	1	325	2116-12-06 10:00:00	2116-12-11 20:00:00		6.33	2116-12-05 17:53:00	2116-12-12	6.25486
16539942	20698316	30338838	74.8118	M	UNKNOWN	95.0909	93.25	62.6979	98.6667	930	3.3	5.8	24	126	1	11.4	3	7	17			1	1	1	1	1	Aspirin EC	81	1	81	2156-10-23 08:00:00	2156-10-24 12:00:00		47.21	2156-10-23 11:56:00	2157-02-11	110.503
10055694	25049824	30350084	63.5512	F	BLACK/AFRICAN AMERICAN	106.067	147.724	65.0345	94.1667	283	6.7	9.9	360	100	3.3	13.5	3	14	7				1	1		1	Aspirin	325	1	325	2118-07-21 19:00:00	2118-07-27 22:00:00		3.99	2118-07-21 12:33:00	2122-05-04	1382.48
18039303	24563094	30353725	57.524	M	OTHER	114.808	98.25	57.5357	94	2530	12	5.6	65	81	1	12.2	3	12	12		1			1	1					0				7.64	2123-07-11 09:15:00
10171587	20582439	30365067	67.6646	M	UNKNOWN	68.4054	118.474	56.3205	98.4054	1280	8.4	8.1	153	88	0.9	10.9	2	15	2		1	1		1	1	1	Aspirin	325	1	325	2170-08-31 19:00:00	2170-09-01 07:00:00		2.89	2170-08-31 18:11:00
18334240	27815711	30366585	74.0835	M	BLACK/AFRICAN AMERICAN	78.6471	95.7059	53.0294	98.5294	1850	8.2	0.7	135	62	0.6	12.3	2	14	6	1	1									0				4.66	2154-01-31 17:27:00	2154-02-16	15.2729
11336664	22302466	30366834	86.0387	F	WHITE	95.5	114.292	47.7917	97.6667	917	6.1	18.4	335	140	1.3	16.3	2	8	11	1	1			1	1	1	Aspirin	81	1	81	2119-01-17 11:00:00	2119-01-30 20:00:00		6.37	2119-01-15 09:15:00	2120-03-24	433.615
19532004	28557353	30391518	51.1203	M	UNKNOWN	105.897	123.929	72.7143	96.1724	750	11.7	15.7	395	146	0.6	12.8	3	4	4			1		1						0				42.65	2174-02-13 22:14:00
17032851	22781592	30400080	73.984	M	BLACK/AFRICAN AMERICAN	63.8857	102.344	56.75	99.3333	1000	6.3	6.6	21	149	0.9	10	1	15	12			1		1	1	1	Aspirin EC	81	1	81	2120-12-26 08:00:00	2120-12-26 02:00:00		8.61	2120-12-25 08:24:00
18496317	27282077	30414474	53.4208	M	WHITE	106.56	122.083	55.2083	94.72	1837	10.1	9.9	124	111	0.9	14.5	1	13	5					1		1	Aspirin	325	1	325	2138-06-03 10:00:00	2138-06-10 20:00:00		3.14	2138-06-03 16:20:00
16231014	21529519	30429163	57.4351	M	WHITE	72.4848	100.367	58.1667	97.9677	2705	8.1	19.3	546	100	0.5	14.7	1	14	3						1					0				6.48	2116-06-08 03:35:00
13948726	28522504	30448148	57.6748	F	WHITE	98.3077	116.414	68.931	97.5	2043	8.4	4.8	71	180	0.5	13.3	2	8	15	1	1			1	1	1	Aspirin	325	1	325	2148-09-07 10:00:00	2148-09-21 20:00:00		10.51	2148-09-03 10:52:00	2148-12-13	100.547
18567432	27335962	30461396	52.987	F	WHITE	106.778	94.6333	52.7333	94.8571	990	10	18.8	49	82	2.3	20.2	2	3	20					1	1					0				8.95	2179-12-27 12:00:00	2180-01-05	8.5
10701918	21843569	30464831	91.1138	M	ASIAN - ASIAN INDIAN	60.7692	137.2	55.28	99.8	880	8.8	7.4	259	196	2.2	11.3	3	4	7	1				1		1	Aspirin	325	1	325	2114-02-11 10:00:00	2114-02-25 19:00:00		14.01	2114-02-11 13:24:00	2115-08-08	542.442
19532128	20241914	30465279	32.5883	M	WHITE - OTHER EUROPEAN	96.5652	110.238	57.5714	92.125	970	10.5	4.5	34	122	1.1	14.3	3	15	8					1						0				14.93	2126-08-03 21:00:00
13833897	21974450	30470702	56.1463	F	UNKNOWN	106.593	98.3793	58.4667	94.5926	4150	8.2	3.2	64	194	0.2	34.3	3	3	18	1				1	1	1	Aspirin	325	1	325	2181-02-23 17:00:00	2181-02-23 22:00:00		16.1	2181-02-23 10:30:00
10524900	26328814	30470774	83.741	F	WHITE	71.8571	100.519	44.037	96.25	1570	10.1	6.2	97	230	2.3		2	4	11		1			1		1	Aspirin EC	81	1	81	2149-09-28 10:00:00	2149-10-13 09:00:00		3.05	2149-09-28 15:12:00	2149-10-15	16.3667
13479804	29105433	30479079	72.6853	F	WHITE	93.0333	166.536	87.3214	97.2667	433	7	4.9	205	80	2		3	9	6				1	1		1	Aspirin	81	1	81	2123-09-08 10:00:00	2123-09-27 22:00:00		4.36	2123-09-08 18:30:00	2129-05-31	2091.23
14084551	20617064	30498458	78.9294	F	WHITE	82.6	101.629	51.5429	99	1493	7.2	8	144	150	0.5	11.8	2	15	7			1		1	1	1	Aspirin EC	81	1	81	2168-12-05 08:00:00	2168-12-07 22:00:00		2.28	2168-12-05 11:00:00
14082555	28288030	30530708	75.5844	M	WHITE	86.3548	109.487	54.0513	97.1935	2505	10	104.2	85	119	0.8	12.4	1	14	6	1		1		1	1	1	Aspirin	81	1	81	2183-08-02 11:00:00	2183-08-03 15:00:00		2.12	2183-08-02 10:30:00
16205152	28727183	30534026	85.3704	M	WHITE	75.08	95.1304	49.913	99.6667	4285	7.4	6.5	106	117	1	13.2	1	15	3					1						0				6.19	2130-05-16 12:09:00	2135-06-17	1857.49
14239129	24218277	30545486	60.5312	F	OTHER	82.807	98.1837	60.5306	96.5088	940	9	1.3	92	67	0.6	13.1	1	10	12					1	1					0				3.73	2117-07-14 00:09:00	2117-07-25	10.9938
12588901	29256390	30552161	83.126	F	WHITE	68	106.333	47.6667	93.5		7.7	6.9	312	90	2.2	14.4	1	11	9						1	1	Aspirin EC	81	1	81	2137-02-15 10:00:00	2137-02-18 21:00:00		3.35	2137-02-15 06:36:00	2137-04-01	44.725
19248072	28557427	30560945	81.9543	M	WHITE	48	123.74	50.7	99.8261	2021	13.7	14.1	107	144	1.5	23.7	2	11	13		1	1		1	1	1	Aspirin	325	1	325	2144-12-15 10:00:00	2144-12-21 21:00:00		4.19	2144-12-14 13:33:00
18414987	25000430	30563924	69.4171	F	WHITE	115.385	100.846	55.8846	97.6154	1040	12	14.3	208	159	0.8	10.9	2	9	11	1	1			1	1	1	Aspirin	325	1	325	2134-06-02 16:00:00	2134-06-03 15:00:00		22.25	2134-06-02 08:38:00
15921533	27841119	30564080	76.6156	M	WHITE	71.5263	99.3684	61.4737	99.7368	400	13.4	8.3	184	142	0.9	11.8	3	6	7	1										0				6.12	2174-08-13 19:50:00	2174-10-18	65.1736
10175944	28061875	30571222	54.6358	F	WHITE	100.44	102.417	53	96.28	515	7.2	7.3	34	77	0.9	20.9	3	10	13					1	1					0				6.81	2155-08-20 22:16:00	2155-08-30	9.07222
17836270	25148100	30593138	88.5496	F	UNKNOWN	98.1111	103.829	43.878	96.32	373	6.8	6.1	101	137	1.7	13.3	3	8	14			1		1	1					0				8.42	2179-07-20 17:33:00	2179-07-29	8.26875
14343751	29469823	30594193	60.918	M	WHITE	107.576	107.662	64.5294	99.2727	3095	10.7	6.7	127	116	0.9	17.1	2	15	3		1	1		1	1	1	Aspirin EC	325	1	325	2180-12-02 10:00:00	2180-12-03 21:00:00		2.08	2180-12-01 07:15:00
19343084	24508771	30610475	83.2649	M	UNKNOWN	85.9167	99.1667	57.6667	97.5417	985	7.6	13.7	236	134	0.8		2	12	3	1		1		1	1					0				12.6	2152-04-06 23:53:00	2152-04-26	19.0049
18270774	23569955	30614382	50.8268	M	ASIAN	107.756	107.878	58.9512	99.7143	3186	8.8	10.8	103	46	0.7	17	1	8	13	1	1			1						0				5.18	2185-10-29 05:08:00	2185-12-02	33.7861
15878253	20391098	30615582	82.2381	M	UNKNOWN	80.5172	114.803	67.4394	94.8966	1460	12.3	15	147	212	1.1	12.8	3	14	8	1		1		1	1	1	Aspirin	81	1	81	2151-03-29 08:00:00	2151-04-15 23:00:00		4	2151-03-28 22:57:00
17301721	28857998	30618117	52.1771	M	UNKNOWN	87.6562	106.25	60.4062	90.7241	747	8.8	7.4	69	107	2.2	16.7	3	4	16			1	1	1	1	1	Aspirin EC	81	1	81	2117-03-07 08:00:00	2117-03-09 09:00:00		21.03	2117-03-06 16:41:00	2117-04-09	33.3049
10594674	21715181	30631683	93.6119	F	OTHER	99	106.28	67.44	97		8	0.3	113	171	1.4	14.6	2	14	4	1		1		1						0				2.08	2203-08-13 22:30:00
18484451	27711099	30637008	48.8038	M	UNABLE TO OBTAIN	96.8864	119.304	62.3478	99.1818	1860	8.1	35.1	262	98	0.7	15.3	2	3	9		1			1	1					0				21.79	2144-10-20 14:12:00	2144-11-09	19.4083
11554409	28653221	30643606	60.054	M	WHITE - OTHER EUROPEAN	84.0345	102.414	60.7241	97.1724	2470	9.2	9.7	112	133	1	13.7	1	14	10			1		1	1	1	Aspirin EC	81	1	81	2147-01-21 08:00:00	2147-01-21 11:00:00		5.08	2147-01-20 17:31:00
17410025	26941789	30645946	39.5977	F	WHITE	82.6667	108.6	60.68	90.0714	1073	13	14.9	265	140	0.8		3	3	9		1			1	1					0				48.89	2187-08-07 07:15:00	2187-09-27	50.6979
16496770	29805479	30668601	86.6803	M	UNKNOWN	102.433	117.957	67.7391	96.7667	1525	12.7	9	204	104	1.2	20.2	2	14	3		1	1		1	1	1	Aspirin	81	1	81	2146-09-07 08:00:00	2146-09-08 07:00:00		5.55	2146-09-06 11:37:00
12902807	27271102	30668755	64.7734	M	WHITE	66.6452	129.062	65.0312	99.875	148	10.1	8	128	161	6.1	12.7	3	6	10	1		1	1	1		1	Aspirin EC	81	1	81	2166-10-10 21:00:00	2166-10-10 21:00:00		3.75	2166-10-10 11:54:00
19551627	23029390	30692782	51.8413	F	ASIAN - SOUTH EAST ASIAN	89.3704	127.648	60.5556	98.7037	0	9.6	5.9	118	101	6	14.3	3	11	10	1			1	1	1					0				5.46	2145-11-04 06:32:00
12821811	24576685	30695845	79.9949	M	WHITE	88.1463	119.946	61.1892	91.8049	550	11.6	10.7	188	126	0.8	11.7	3	6	6	1		1		1	1					0				44.03	2149-12-30 09:15:00
15794450	28983619	30715241	70.966	M	WHITE	90.8462	149.462	81	96.6154	3555	12.8	9.1	151	111	1	13.7	2	15	4		1			1						0				6.01	2159-12-19 13:07:00	2159-12-30	10.4535
18959155	20124096	30746447	23.2333	F	BLACK/AFRICAN AMERICAN	101.37	110.385	64.8077	99.8148	1540	8.2	10.7	301	121	0.6	14	2	9	6					1						0				7.44	2130-03-27 04:40:00
15297888	26642075	30748248	68.5336	F	NATIVE HAWAIIAN OR OTHER PACIFIC ISLANDER	65.04	105.2	74.2	96.84	1655	15.2	13.6	74	266	0.4	11.1	2	6	13	1		1		1	1					0				11.78	2155-07-14 21:47:00
14915593	24178469	30748914	83.8165	F	WHITE	94.7917	120.917	50.8333	95.2917	1690	11.5	22.7	279	343	1.6		2	15	2	1				1		1	Aspirin	81	1	81	2170-10-26 10:00:00	2170-11-03 18:00:00		3.12	2170-10-25 16:50:00	2172-09-18	693.299
18536618	26558632	30752639	60.2179	F	BLACK/AFRICAN AMERICAN	64.3115	142.102	65.2373	98.0847	1670	9	11.5	182	148	2.7	11.8	3	3	13	1				1	1	1	Aspirin	81	1	81	2169-03-21 10:00:00	2169-04-23 20:00:00		4.22	2169-03-21 13:00:00	2169-09-30	192.458
15965303	22707359	30755390	73.7409	F	BLACK/AFRICAN	80.1875	100.935	45.871	97.9375	369	9	1.3	58	67	2.3	26.8	3	6	14					1	1					0				5.22	2121-09-28 14:59:00	2121-10-03	4.37569
15786429	24995887	30776884	70.6209	M	HISPANIC/LATINO - DOMINICAN	69.8837	112.209	53.9535	97.1163	878	10.3	16.7	146		1.7	16.3	2	15	8			1		1	1	1	Aspirin EC	81	1	81	2116-08-14 20:00:00	2116-08-18 10:00:00		2.09	2116-08-14 18:54:00
10194204	22633668	30783365	70.7461	M	WHITE	77.0435	119.043	68.5217	97.3182	2375	8.3	15.5	133	111	0.6	12.2	1	3	8			1		1	1	1	Aspirin EC	81	1	81	2137-10-01 08:00:00	2137-10-01 17:00:00		3.26	2137-09-30
19503850	29061192	30789949	69.2027	F	UNKNOWN	77.129	99.8621	45.6552	98.0312	2090	9.1	6.3	61	83	0.5	12.3	2	13	4						1					0				7.88	2150-03-16 00:40:00
13462261	26487921	30811225	63.1969	F	WHITE	80.9512	107.205	42.5128	98.7273	80	9.6	25.5	273	96	3.7		3	14	6	1			1	1	1					0				3.04	2132-03-12 21:48:00	2137-06-16	1921.09
19100245	24526280	30841557	63.9931	M	WHITE	90.2083	109.292	66.1667	95.3333	3205	7.1	9.1	83	93	0.5	15.7	2	15	6	1	1			1	1	1	Aspirin	81	1	81	2170-12-29 10:00:00	2171-01-10		2.12	2170-12-29 17:24:00
18709932	24714950	30872044	82.8853	M	WHITE	85.0741	111	44.9259	98.2963	1315	7.8	13.9	163	151	0.6	18.5	1	13	6		1	1		1	1	1	Aspirin EC	81	1	81	2196-11-19 10:00:00	2196-11-21 23:00:00		2.6	2196-11-19 07:15:00
17725745	28702222	30905381	78.512	F	BLACK/AFRICAN AMERICAN	81.2619	123.905	57.4286	99.0488	1915	9.5	7.7	100	112	1.1	15.9	2	4	7			1		1	1	1	Aspirin	81	1	81	2127-07-06 10:00:00	2127-07-07 14:00:00		2.3	2127-07-06 17:33:00
16759306	25021094	30914653	45.471	M	UNABLE TO OBTAIN	68.1429	118.2	72.1	95.6	1465	14.9	9.8	247	133	0.9	12.5	2	11	6					1						0				13.67	2173-06-22 00:40:00
11382535	20665536	30922711	69.7749	F	WHITE	87.3226	104.045	66.1818	98.7188	1245	8.8	15.5	375	106	1	14.9	3	3	8	1				1	1					0				8.08	2187-10-11 00:42:00	2187-10-19	7.97083
19712188	28537579	30931097	77.5823	F	WHITE	88.0909	130.238	48.8571	93.76	1935	10.5	10	223	90	1.1	11.7	2	12	4		1			1						0				2.11	2183-08-01 16:06:00	2183-12-11	131.329
19911351	25037898	30936772	87.1584	M	UNKNOWN	108.28	103.714	62.7143	96.64	1110	9.4	7.1	160	121	1.4	16.7	2	12	4			1		1	1					0				22.86	2139-02-27 20:07:00	2140-05-04	431.162
13945948	24549265	30945107	91.1524	F	WHITE	80.1282	85.4324	57.1081	93.8205	4010	12.3	9.9	199	147	0.8	12.1	2	13	6		1	1		1	1	1	Aspirin	81	1	81	2164-03-03 08:00:00	2164-03-10 20:00:00		10.19	2164-02-25 16:02:00
13473209	25348207	30954082	52.9551	M	BLACK/AFRICAN AMERICAN	49.92	123.346	58.6538	98.0417	6210	13.1	7.3	220	102	0.7	13.6	1	15	9					1	1					0				7.55	2154-12-15 07:56:00	2154-12-22	6.66944
19698926	25072682	30963883	27.9141	M	WHITE	79.1923	149.731	84.2692	95.5769	1648	16.7	18.8	253	121	0.7		1	14	3					1						0				2.54	2143-11-30 20:51:00
19692617	27904940	30978260	81.2707	F	WHITE	69.7647	118.71	40.2581	99.2647	270	10.3	16.8	121	76	2.2	13.1	3	3	10				1	1	1	1	Aspirin	325	1	325	2155-04-10 10:00:00	2155-05-03 15:00:00		24.07	2155-04-09 20:46:00	2155-05-03	23.1347
15271897	24835770	30982017	73.0139	F	WHITE	62	124.815	59.4074	96.6071	880	10.8	4.7	214	80	0.7	13.2	2	11	5		1			1	1					0				15.21	2123-01-06 01:45:00
13425422	20645875	30988449	89.881	F	WHITE	84.9318	142.923	62.359	98.75	885	6.1	4.5	53	119	0.9	13.9	2	11	9					1						0				25.15	2164-11-17 19:03:00	2165-01-24	67.2062
17290566	28501497	30991625	84.071	M	WHITE	86.8958	111.146	32.4792	99.5208	675	7	2.6	196	95	1.7	12.3	2	3	12	1	1	1		1	1	1	Aspirin	325	1	325	2186-01-26 10:00:00	2186-01-27 04:00:00		5.52	2186-01-26 16:14:00	2190-02-01	1466.32
12808803	28540703	31021231	76.4538	M	OTHER	96.8846	119.107	54.5179	98.3846	1345	9.7	18.4	309	197	1.6		3	9	6	1	1			1	1	1	Aspirin	325	1	325	2126-06-17 10:00:00	2126-06-25 10:00:00		26.96	2126-06-15 17:58:00
14265645	23447526	31025066	67.9848	M	WHITE	88.7857	103.214	59.5714	98.2143	2230	10.3	11.2	187	129	0.9	15.1	1	15	6	1		1		1	1	1	Aspirin EC	81	1	81	2152-12-25 10:00:00	2152-12-26 17:00:00		2.15	2152-12-25 16:52:00
16136494	25896888	31033547	74.8803	F	WHITE	89.2308	109.6	61.56	96.1852	3304	6.4	9.8	151	141	0.2	12.8	2	9	9			1		1	1	1	Aspirin	150	1	150	2131-12-09 08:00:00	2131-12-15 07:00:00		8.61	2131-11-19
12967466	29390476	31046125	62.2409	F	WHITE	68	86	48.56	94.64		7.8	10.2	237	115	5.4		3	13	9				1	1	1	1	Aspirin	81	1	81	2125-03-30 03:00:00	2125-04-02 13:00:00		9.08	2125-03-29 23:37:00	2125-05-06	37.016
17472951	27993255	31047858	65.2678	F	WHITE	82.5625	114.5	52.4062	96.9375	1074	6.6	7.8	91	98	1.9	14.1	3	14	9	1		1		1	1	1	Aspirin	81	1	81	2138-04-09 08:00:00	2138-04-09 18:00:00		4.22	2138-04-08 06:09:00
16946732	29917369	31122604	68.6256	F	UNKNOWN	68.4643	118.464	60.6071	99.8571	1380	8.3	3.6	72	130	0.7	13.2	2	8	6					1	1					0				11.09	2127-08-17 12:12:00	2127-08-30	12.4917
14192476	29365886	31144436	91.773	M	UNABLE TO OBTAIN	82.5122	107.659	55.9756	99.9512	812	8.5	9.4	64	97	1.4	13.4	3	4	9				1	1		1	Aspirin	300	1	300	2182-10-10 10:00:00	2182-10-18 13:00:00		10.46	2182-10-10 07:35:00	2183-02-01	113.684
13725270	25077943	31173738	74.6545	F	WHITE	81.1154	107.783	71.087	94.88	140	10.3	7.6	73	80	0.5	14.8	2	7	12	1				1		1	Aspirin	81	1	81	2162-09-10 08:00:00	2162-09-16 22:00:00		2.52	2162-08-28 01:08:00
16750818	21255172	31176603	48.7454	F	WHITE	81.8077	107.6	54.72	98.7692	1250	12.5	13.9	233	105	0.5	13.6	2	9	7					1	1	1	Aspirin	81	1	81	2167-10-18 08:00:00	2167-10-19 10:00:00		14.11	2167-09-30 06:15:00
15086322	25923344	31178942	82.839	F	WHITE	83.76	145.652	72.2174	94.24	620	11.4	21.2	159	92	3.5	10.7	3	13	5	1			1	1						0				4.15	2186-11-03 16:34:00
14125991	28075397	31180945	50.3371	M	UNKNOWN	115.458	135.727	82.8182	93.9583	360	13	9.5	211	66	4	13	3	10	5		1		1	1	1					0				11.63	2114-05-04 02:50:00
13232427	29509179	31196836	57.5372	M	WHITE - OTHER EUROPEAN	89.125	123.042	64.5	99.88	725	8.7	12.8	222	159	0.7	11.7	3	10	4		1			1	1					0				12.56	2123-07-16 04:41:00
18003402	21794502	31212265	56.7856	M	WHITE	89.6552	112.586	69.2069	98.4444	2175	8.6	12.9	190	112	0.6	11	2	13	8					1	1					0				5.83	2113-10-14 22:00:00
12236618	26831466	31225400	80.0402	F	UNKNOWN	68.8519	114.148	51.6667	98.3333	182	9.7	5.4	90	82	0.8	13.1	3	3	18			1	1	1	1	1	Aspirin	325	1	325	2118-01-16 08:00:00	2118-01-16 12:00:00		7.6	2118-01-15 16:25:00	2118-01-23	7.31597
17929966	26303906	31278863	91.9053	M	WHITE	103.52	84.375	57.7917	97.28	1790	10.2	10.6	255	90	0.8	36.5	2	15	2					1	1	1	Aspirin	81	1	81	2155-11-27 18:00:00	2155-12-08 20:00:00		4.74	2155-11-27 15:57:00	2156-01-20	53.3354
10063848	21345067	31332266	75.5618	F	WHITE	104.64	115.96	63.92	96.84	1540	9	4.5	106	101	0.6	15.6	2	15	2			1		1						0				2.68	2177-07-25 04:29:00
12332999	29728170	31345521	32.167	M	WHITE	100.588	126.706	61.2941	99.4118	738	8.8	8.7	46	131	1.6	13.5	3	14	13			1	1	1	1					0				11.44	2114-03-03
16440032	22351089	31357123	87.4822	F	WHITE	79.6667	121	43.8077	99.3667	731	6.4	16.1	181	132	1.4	11.1	3	14	4					1						0				2.46	2146-06-26 02:54:00
12359958	22408672	31439063	58.7117	M	WHITE	102.931	90.7143	67.2857	98.2	2080	10.2	0.7	106	108	1.5	13.1	1	10	12			1		1	1					0				6.38	2176-09-16 22:20:00
18520582	20179015	31446791	51.1495	M	WHITE	98.1613	101.633	59.6333	98.2667	1435	11	14	140	151	1.3	12.1	2	15	6	1		1		1	1	1	Aspirin	81	1	81	2172-02-24 19:00:00	2172-02-25 10:00:00		2.32	2172-02-24 14:29:00
14795382	24621538	31454821	89.7873	M	WHITE	69.1667	129.708	51.625	96.9167	2725	10.4	8.7	191	175	0.5	14.3	1	14	4	1	1	1			1	1	Aspirin	325	1	325	2117-10-16 08:00:00	2117-10-16 10:00:00		2.32	2117-10-15 12:20:00	2118-07-25	282.486
17131877	20212875	31455468	84.6661	F	WHITE	73.1111	117.512	51.5714	95.9474	2645	11.3	4.4	113	148	0.7	11.6	2	3	9		1	1		1	1					0				29.99	2141-09-01 07:15:00	2142-06-12	283.698
19590767	25901314	31471308	78.1291	M	WHITE	60.7879	125.967	50.9667	97.0606	1635	9.4	9	146	158	3.1	12.5	2	14	5	1				1		1	Aspirin	81	1	81	2163-02-19 10:00:00	2163-02-26 23:00:00		2.39	2163-02-17 09:12:00	2168-03-14	1851.62
17243592	27251506	31480744	64.1815	M	WHITE	70.08	94.0385	61.9231	98.32	705	12.1	4.7	136	111	6.1	55.7	3	14	10	1		1	1	1	1	1	Aspirin	81	1	81	2140-03-08 06:00:00	2140-03-20 20:00:00		11.78	2140-03-07 23:30:00	2140-03-28	20.0208
19819485	23837343	31483420	84.8892	F	WHITE	77.1852	114.786	39.9286	98.5926	992	6.6	6	154	88	1.6	13.6	3	7	10			1		1	1	1	Aspirin	325	1	325	2133-11-21 10:00:00	2133-12-17 21:00:00		17.23	2133-11-21 18:16:00
11437366	21503098	31486926	90.9586	M	BLACK/AFRICAN AMERICAN	88.4286	101.64	43.68	100	990	5.6	18.4	132	194	2.7	38.2	2	9	8	1				1						0				6.66	2146-12-17 02:10:00	2147-02-12	56.9097
17168645	29560510	31501438	58.7346	M	WHITE	84.4118	110.455	54.4242	97.7576	1810	10.5	7.5	117	118	0.7	14.7	2	14	5			1		1	1	1	Aspirin EC	81	1	81	2139-09-27 10:00:00	2139-09-28 18:00:00		2.27	2139-09-26 07:30:00
10648503	23397542	31573495	52.3732	M	WHITE	111.875	92.1875	56.8542	97.6	860	8.3	6.2	1039	85	1	18.7	2	11	8					1	1					0				4.84	2141-05-17 07:40:00
17151907	27719042	31583232	46.9776	F	WHITE	81.24	116.333	65.1111	92.8462	2825	15.1	23.5	220	243	0.8	16.1	3	13	8	1				1	1					0				9.71	2184-12-22 23:52:00
13522073	24780371	31598276	51.2325	M	NATIVE HAWAIIAN OR OTHER PACIFIC ISLANDER	88.5909	141.312	90.6875	94.9412	1280	12.6	6.3	56	196	0.6	13.9	3	8	7	1				1						0				5.81	2141-03-26 21:42:00
13763968	26290668	31613027	82.0952	M	UNKNOWN	83.825	107.073	50.439	93.5641	162	11.9	4.3	14	53	3.2	16.7	3	3	23				1	1	1	1	Aspirin	81	1	81	2110-02-05 01:00:00	2110-02-05 05:00:00		2.55	2110-02-04 18:22:00	2110-02-07	2.23472
11020202	27311676	31621601	59.1747	F	WHITE	91.6296	123.846	71.6538	94.0385	1225	11.2	7.4	10	224	1.5	10.8	3	3	11					1	1					0				16.9	2121-03-05 19:20:00
17093630	27962787	31634014	75.5001	M	BLACK/AFRICAN AMERICAN	63.9677	114.828	49.6552	97.9677	3110	8.2	6.3	79	102	0.6	12.3	1	15	4			1		1	1	1	Aspirin	81	1	81	2203-07-05 08:00:00	2203-07-05 08:00:00		3.87	2203-07-03 20:54:00
19734681	25983525	31636736	61.6869	M	BLACK/AFRICAN AMERICAN	81.72	186.417	102.125	97.16	1545	8.6	4.3	161	105	3.5	13.9	3	3	7	1	1		1	1	1					0				16.59	2129-09-08 03:26:00	2129-09-24	15.8569
12996305	23059862	31637096	74.5771	F	BLACK/AFRICAN AMERICAN	92	181.5	89.6071	95.1071	1695	10.8	12	223	50	1.2		3	13	2					1						0				4.41	2166-07-30 19:01:00
10639500	26565321	31643878	25.8242	M	BLACK/AFRICAN AMERICAN	100.327	116.644	66.3333	98.9787	7648	8.7	4.1	177	124	1	16	2	15	1	1		1		1	1	1	Aspirin	81	1	81	2116-10-28 05:00:00	2116-11-09 22:00:00		2.83	2116-10-28 00:38:00
11358607	29148245	31645078	41.1594	M	UNKNOWN	125.654	100.368	72.7353	84.7308	329	13.3	12.8	120	119	1.7	13.3	3	3	16					1	1					0				2.42	2169-02-28 05:22:00	2169-03-02	1.77639
15521319	21153495	31663334	86.3575	F	UNKNOWN	110.231	117.423	58.5385	97.3846	545	8.4	3.2	37	105	2.1	14.7	3	3	18				1	1	1					0				19.93	2139-05-11 14:11:00	2139-06-26	45.409
13572100	24804829	31677119	57.6577	F	WHITE	81.74	122.439	59.5877	99.96	340	8.9	5.2	88	116	0.4	13.4	3	11	8					1		1	Aspirin	325	1	325	2119-09-04 10:00:00	2119-09-15 15:00:00		4.02	2119-08-29 04:58:00
11372349	29432330	31696098	60.9297	M	WHITE	94.8421	102.075	58.55	98.6316	1510	13	7.1	76	81	1.3	12.2	2	13	11		1			1	1	1	Aspirin	325	1	325	2132-12-05 10:00:00	2132-12-10 23:00:00		2.34	2132-12-05 13:19:00
13014714	27743947	31707715	53.6893	F	WHITE	90.0541	116.108	54.3784	98.0811	1483	7.2	8	123	115	0.9	13.1	2	15	4			1		1		1	Aspirin EC	81	1	81	2119-09-16 10:00:00	2119-09-18 15:00:00		2.21	2119-09-09 18:31:00
19747955	28728222	31732032	45.4971	F	WHITE	63.5362	136.667	56.4091	99.9577	1373	15.3	12.2	225	147	1	13.3	2	3	7	1	1	1		1	1					0				18.38	2165-07-01 13:30:00
10747898	22453069	31760512	29.1663	M	WHITE - BRAZILIAN	106.739	147.16	76.64	98.6087	1980	13.5	11.3	108	110	0.7	13.9	1	8	4					1						0				2.09	2174-03-02 17:59:00
17672672	20631199	31765134	61.2493	M	WHITE	54.5357	121.44	46.32	99.9643	3979	8.7	5.4	218	95	1.1	12.7	2	14	7					1	1	1	Aspirin	325	1	325	2167-04-02 10:00:00	2167-04-03 10:00:00		2.63	2167-04-02 05:35:00
10946082	26567626	31777308	69.3461	M	UNKNOWN	121	112.75	67.75	93.1304	680	8.4	7.9	70	107	2.4	20.9	3	15	13	1			1	1	1					0				4.47	2150-05-07 10:09:00	2150-05-11	3.57708
11143451	29926164	31780886	35.47	M	UNKNOWN	74.3333	120.432	51.6818	100	2025	8.1	4.7	131	120	0.5	13.7	2	8	5					1						0				2.87	2158-06-21 16:17:00
18642245	21787025	31782155	91.9931	F	UNKNOWN	55.84	155.962	81.8846	96.64	1025	11	5.3	148	119	0.7	22.9	3	15	4			1		1	1	1	Aspirin	81	1	81	2132-12-30 08:00:00	2133-01-03 17:00:00		6.69	2132-12-28 17:36:00	2133-01-05	7.26667
10771812	27528541	31836611	81.1758	F	UNKNOWN	113.25	109.8	59.56	93.7586	230	11.7	10.5	164	113	2.2	15.7	3	12	13			1	1	1	1					0				13.03	2174-03-06 04:46:00	2174-03-19	12.8014
14819252	28674375	31848372	60.0173	M	WHITE	74.7727	106.611	52.1778	97.2093	1780	8.3	11.6	140	159	1.2	13.1	2	10	9		1	1		1	1	1	Aspirin	81	1	81	2121-01-08 10:00:00	2121-01-08 07:00:00		3.21	2121-01-07 07:15:00
17320678	20022095	31852243	48.7328	M	HISPANIC/LATINO - DOMINICAN	101.093	95.2778	52.4198	100	170	7.4	12	66	101	2.1	23.6	3	15	14				1	1	1					0				2.64	2136-09-25 07:55:00	2136-09-27	1.67014
15039574	23125140	31872625	93.341	F	WHITE	99.5385	105.974	58.9737	95.2727	10	12.2	11.7	354	120	3	38.5	2	8	14				1	1	1	1	Aspirin EC	81	1	81	2170-05-05 10:00:00	2170-05-07 09:00:00		12.51	2170-05-05 00:30:00	2170-05-17	11.9792
15511352	26248412	31898214	73.4775	M	WHITE	83.3333	101.562	49.5208	97.7083	522	6.8	21.7	132	185	1	16.9	3	13	13			1		1	1	1	Aspirin	81	1	81	2178-06-25 08:00:00	2178-06-25 12:00:00		22.25	2178-06-24 09:40:00
10271338	28626686	31925381	87.0016	M	WHITE	76.3333	126.345	57.7241	94.5926	1100	9.9	13.9	166	114	0.8	11.7	2	13	2			1		1		1	Aspirin	325	1	325	2150-01-01 18:00:00	2150-01-01 18:00:00		2.18	2150-01-01 14:00:00
10022620	27180902	31953583	34.0022	M	WHITE	100.75	90.6875	71.5417	99.4694	2575	10.5	10.8	230	70	0.9	14.9	2	10	10					1	1					0				5.44	2174-01-01 18:51:00
12942397	25572412	31959330	41.2156	M	OTHER	85.7308	103.033	56.5833	99.4615	4143	11.4	12.9	246	121	0.9	12.8	1	15	2					1						0				4.05	2151-03-20 18:02:00
16688809	25787655	31968126	74.5619	M	WHITE	77.4333	114.034	58.0345	96.3	2525	10.3	6.4	93	123	0.9	14	1	15	7		1	1		1	1	1	Aspirin EC	81	1	81	2116-07-24 08:00:00	2116-07-27 19:00:00		3.21	2116-07-24 10:15:00
18335227	27213412	31977743	48.1553	F	BLACK/AFRICAN AMERICAN	95.087	102.938	67.0417	96.5	1583	9	4.1	150	106	0.9	14.6	2	13	7					1	1					0				10.03	2132-02-26 17:08:00
13505628	26682645	31983448	88.6451	M	WHITE	89.9167	96.6364	53.5909	94.8333	844	11.1	7.8	273	114	0.9	16.2	2	14	3					1						0				2.22	2138-08-24 14:27:00
10623984	27178557	31991868	61.2508	M	WHITE	124.344	113.355	69.2903	95.4062	1300	11.6	0.8	138	107	0.7		2	13	4		1			1						0				4.54	2152-04-01 20:15:00
11305002	22653392	32000269	84.5763	M	WHITE	77.7667	109.484	69.3226	98	495	13.9	9.8	127	140	0.9	17.2	3	3	16					1	1	1	Aspirin	300	1	300	2131-07-31 08:00:00	2131-08-04 21:00:00		5.36	2131-07-30 05:17:00	2131-08-04	4.77986
14316200	29199161	32053789	72.46	M	WHITE	99.2593	118.222	49.4444	97.25	2715	8.8	6.6	197	138	0.8		2	13	6			1		1	1					0				3.6	2116-06-17 00:42:00	2120-05-25	1437.97
16706821	22271909	32080596	64.7006	F	WHITE	72.9667	143.519	63.6667	99.4667	1955	8.7	6.9	221	40	3.5	13.7	3	12	6	1				1						0				2.69	2121-09-13 21:28:00
16570780	22361615	32105227	71.9041	M	WHITE	88.6522	107.192	51.9615	97.8636	1480	7.7	14.6	115	107	0.6	11.6	1	12	7	1		1		1	1	1	Aspirin	81	1	81	2125-11-27 22:00:00	2125-11-28 10:00:00		2.27	2125-11-27 04:52:00
12037768	26108275	32106497	70.538	M	WHITE	76.2286	103.771	51.6	97.6857	2395	11.9	11.3	128	132	0.9	12.9	3	15	2					1		1	Aspirin	81	1	81	2185-07-17 08:00:00	2185-07-22 19:00:00		3.04	2185-07-16
12582857	20193836	32128181	65.774	M	WHITE	76.4474	144.78	73.16	98.9211	1060	10.3	8.7	189	77	0.8	10.9	2	14	6		1			1	1	1	Aspirin	81	1	81	2166-10-13 10:00:00	2166-10-30 22:00:00		2.81	2166-10-10 21:21:00	2173-12-13	2620.11
12135646	26156627	32157554	84.1756	M	WHITE	98.6842	107.947	66.9474	97	200	10.6	6.6	111	49	1.3	20.5	3	15	11	1				1	1					0				3.66	2143-03-05 20:26:00	2143-08-29	176.149
19119661	29472021	32163174	62.3072	F	WHITE	100.514	124.676	67.4054	98.0571	5085	8.5	14.6	121	156	1.3	11.8	1	12	5	1				1	1					0				9.87	2171-04-23 04:37:00
15456129	23276396	32163688	76.1636	M	WHITE	82.4444	129.786	58.2143	95.7407	1550	10.7	16.2	278	130	1.1		3	3	5					1						0				3.08	2136-02-29 16:36:00	2136-03-09	8.30833
18793354	29946017	32191386	84.0726	M	WHITE	77.7931	113.138	51.6897	97.1379	2030	10.4	15	61	117	0.8	14.4	2	12	5		1	1		1	1	1	Aspirin	81	1	81	2163-01-28 10:00:00	2163-01-27 17:00:00		5.17	2163-01-27 12:30:00
15775412	20282010	32207451	88.0843	M	WHITE	66.4062	106.731	58.8462	98.8261	430	8.2	11.1	153	102	3.9	21.7	3	13	12	1				1	1	1	Aspirin	81	1	81	2169-01-31 18:00:00	2169-02-10 20:00:00		4.18	2169-01-31 12:14:00	2169-02-13	12.4903
13744931	20732794	32214216	53.0603	M	OTHER	97.7647	143.676	86.1471	99.7059	1998	14.4	11.8	214	132	1.6	12.5	2	9	6		1			1						0				3.81	2113-01-23 00:39:00
13156869	29281660	32215461	80.4954	M	WHITE	77.1818	124.909	44.8182	100	897	7.1	9.9	349	111	0.6	14	2	14	7	1		1		1	1	1	Aspirin	300	1	300	2153-07-01 08:00:00	2153-07-02 13:00:00		4.74	2153-06-30 22:59:00	2153-08-22	52.0424
19672997	21422707	32220056	66.2309	F	WHITE	114.56	103.962	59.5769	97.48	2570	9.8	12.7	67	103	1.5	17.3	2	15	13					1	1					0				4.7	2155-03-26 07:56:00	2155-05-02	36.6694
12764808	22979622	32221269	81.1489	M	WHITE	122.464	99.4286	47.3214	96.2593	1080	8.4	18.8	326	92	1.2	14.9	2	8	5	1				1						0				2.45	2175-02-24 09:28:00	2175-08-21	177.606
14305936	21611859	32234904	40.9193	F	UNKNOWN	112.168	100.321	56.4286	98.4516	855	6.8	3.2	120	70	0.6	12.2	2	4	11			1		1						0				8.84	2154-12-02 18:37:00	2154-12-17	14.2243
10886362	20730863	32241321	72.1611	M	WHITE	85.1935	113.452	50.5484	100	800	9.6	13.1	123	109	1.5	13.1	3	10	8	1	1	1	1	1	1	1	Aspirin	81	1	81	2135-02-28 10:00:00	2135-03-02 12:00:00		9.34	2135-02-28 14:00:00	2135-03-11	10.4167
14386541	24753263	32241809	91.4191	F	WHITE	66.8571	128.607	44.5556	98.8571	767	9.4	59.1	172	130	0.8	12.2	2	5	9			1		1	1					0				4.35	2115-06-03 01:20:00	2115-06-07	3.94444
18389495	27105177	32263500	50.8239	F	UNKNOWN	97.9737	118.676	70.5882	94.6111	1235	6.6	19.2	475	97	1.2	11.7	3	14	4			1		1						0				2.07	2128-10-27 22:26:00	2128-11-07	10.0653
13478462	21067294	32272640	80.6239	M	WHITE	82.8286	118.343	55.1143	98.6944	1960	8	8.1	106	220	0.8	11	1	14	6	1		1		1	1	1	Aspirin	81	1	81	2139-08-16 10:00:00	2139-08-19 11:00:00		2.04	2139-08-16 14:34:00
13397334	20295728	32283942	55.9962	F	WHITE	71.8667	125.207	92.1379	98.1	1745	10.8	3.2	181	169	0.4	11.1	1	15	0			1		1	1					0				4.07	2146-12-30 20:11:00
14231889	27841923	32311012	77.8898	M	WHITE	67	127.161	44.871	97.3103	2585	11.4	9.8	169	107	1	11.6	3	11	4			1		1						0				21.57	2144-11-20 23:48:00
10151137	20668478	32329366	57.5934	F	WHITE	77.0385	133.654	58.3846	98.5769	2360	10.9	7.3	279	126	0.8	14	2	9	6		1	1		1						0				8.23	2119-08-05 17:23:00
17327254	24036181	32349001	69.647	M	OTHER	86.48	110.44	63.72	98.4583	2767	11.2	9.7	102	122	0.9	12.8	2	15	5		1			1		1	Aspirin	325	1	325	2135-08-25 19:00:00	2135-08-26 15:00:00		4.37	2135-08-25 07:15:00
18249179	21953437	32363848	24.0527	F	WHITE	95.2593	106.56	50.96	96.2593	2760	8.6	5.5	121	87	0.3	10.8	3	8	5			1		1	1					0				29.94	2188-01-20 05:32:00
18043720	25619766	32368521	37.9554	M	HISPANIC OR LATINO	76.76	121.64	77.1667	99.84	1690	12.7	8	266	99	0.7	13.2	2	6	6					1		1	Aspirin	81	1	81	2110-12-16 10:00:00	2110-12-18 09:00:00		9.68	2110-12-15 22:57:00
18771560	20395830	32391848	57.664	M	WHITE	60.0833	100	66.2083	93.6667	1692	11.7	4.9	59	126	1.2		2	14	9					1						0				4.14	2131-08-31 12:47:00
19419572	26879570	32408204	26.2704	M	WHITE	106.048	149.053	90.3684	94.3333	700	9.5	9.8	424	85	0.9	16.1	3	13	2			1		1						0				13.78	2166-04-10	2166-04-26	16
16895878	20957011	32422459	74.7444	M	WHITE	101.894	106.7	58.96	96.0667	1105	9.1	192.6	190	97	1.2	12.8	3	6	13			1	1	1	1					0				16.56	2115-09-29 21:39:00	2115-11-10	41.0979
17280938	24617849	32436144	39.3538	M	WHITE	78.92	152.24	86.84	97.4	2525	10.1	4	184	110	0.9	11.9	3	14	2					1						0				3.39	2169-05-10 05:12:00
15003327	27245455	32446193	68.4324	M	WHITE	80	114.5	57.9667	97	2085	7.9	12.2	169	102	0.8	11.9	2	9	9		1	1		1	1	1	Aspirin	81	1	81	2175-06-08 08:00:00	2175-06-20 13:00:00		7.27	2175-06-07 22:35:00
18230852	21492277	32454032	55.1781	M	BLACK/AFRICAN AMERICAN	82.5769	157.375	86.125	94.7308	1030	10.6	5	51	80	0.6	16.5	2	3	8			1		1	1	1	Aspirin	81	1	81	2160-03-23 08:00:00	2160-04-01 19:00:00		13.05	2160-03-05 23:46:00	2162-10-22	960.01
12682108	29923619	32470068	32.2902	F	WHITE	72.4848	149.097	80.5833	97.4375	7375	11.5	21.5	292	132	0.7	11.9	3	11	2			1		1	1	1	Aspirin	325	1	325	2114-04-17 08:00:00	2114-04-27 18:00:00		10.05	2114-04-17
16225912	22760915	32470453	62.0319	F	WHITE	52.9677	125.522	45.6838	95.3833	110	9	15.4	123	103	2.7	13.4	3	3	16	1			1	1	1	1	Aspirin EC	81	1	81	2155-01-12 10:00:00	2155-01-17 12:00:00		22.27	2155-01-12 15:57:00	2155-02-03	21.3354
11291199	23235451	32476213	69.3719	F	WHITE	106.877	96.2778	45.037	93.8596	1273	9.4	11.1	427	57	0.3	12.7	2	14	4					1						0				3.07	2116-05-15 20:13:00	2116-05-21	5.15764
11429157	28220920	32501937	53.7839	M	WHITE	66.8	113.615	52.5	97.76	3085	11.5	13.7	101	137	0.7	16.1	2	14	5	1		1		1	1	1	Aspirin	81	1	81	2132-10-13 08:00:00	2132-10-13 14:00:00		2.23	2132-10-13 07:15:00
13687003	28672136	32537956	78.3071	F	UNABLE TO OBTAIN	89.8	110.375	51.8333	99.76	1060	10.3	8.8	121	125	0.5	11.9	2	3	6		1	1		1	1	1	Aspirin	325	1	325	2165-04-24 10:00:00	2165-05-08 04:00:00		23.69	2165-04-23 03:44:00	2165-05-16	22.8444
17718297	23203600	32562142	56.3666	F	WHITE	97.7273	101.136	56.3636	97.9545	790	9.2	14.1	242	102	0.9	11.6	3	15	2			1				1	Aspirin	81	1	81	2151-05-15 05:00:00	2151-05-25		2.44	2151-05-14 21:32:00
11976443	25968240	32581623	87.2	F	WHITE	95.5909	115.667	67.3333	95.2609	600	9	12.4	274	97	0.6	12.7	3	14	4		1	1		1		1	Aspirin	81	1	81	2172-03-14 10:00:00	2172-03-23 19:00:00		7.78	2172-03-14 13:06:00
17151348	27768027	32582914	69.2806	F	UNKNOWN	87.6	126.56	80.56	99.44	1392	7.7	10.7	138	150	0.7	11	2	13	3	1		1		1	1					0				21.07	2161-04-13 11:37:00
15503721	20148076	32588970	82.4436	F	WHITE	117.925	104.384	58.1279	97.575	924	7.6	17.2	252	150	0.7	27.6	3	14	6		1			1	1					0				4.18	2134-06-12 00:52:00	2134-06-30	17.9639
12587122	21421235	32608159	48.1042	F	WHITE	74.6538	116.692	65.8462	98.4231	4065	10.1	7.1	110	108	0.5	13.5	2	10	4					1						0				3.05	2183-02-08 12:45:00
16508412	22082411	32637706	62.1479	F	WHITE	75.9545	102.565	63.087	97.4348	1425	9.5	5.4	112	149	0.9	16.7	3	7	7					1						0				2.84	2152-02-23 23:44:00	2152-09-23	212.011
14728737	24733998	32642582	84.0477	F	WHITE	73.68	125.6	45.28	94	4200	7.4	17.4	129	111	2.8	16.8	3	6	9				1	1		1	Aspirin	325	1	325	2166-01-19 10:00:00	2166-02-11 20:00:00		22.63	2166-01-18 15:34:00
19038700	21550725	32642982	83.2154	M	UNKNOWN	95.6667	110.407	52.5185	96.9167	1195	12.7	13.5	128	36	1.1	14.2	2	15	11					1	1					0				2.11	2110-03-20 16:10:00
12691281	26384700	32648205	62.1304	M	PATIENT DECLINED TO ANSWER	93.625	120.844	55.9062	95	1250	11.2	15.3	126	103	1.3	12	2	3	11	1		1		1	1	1	Aspirin	325	1	325	2183-02-17 16:00:00	2183-02-20 12:00:00		3.93	2183-02-17 15:19:00
16096850	29428254	32673136	56.8569	M	OTHER	80.55	97.8846	63.2692	97.661	600	8.8	16.5	114	83	3.5	12.8	3	14	6	1		1		1		1	Aspirin	81	1	81	2139-11-11 08:00:00	2139-11-18 07:00:00		2.68	2139-11-10 05:30:00
13060492	26905306	32675533	70.6698	M	WHITE	104.488	106.529	66.7941	99.2195	1190	7.4	8.1	164	137	0.8	12.2	2	5	10			1		1	1					0				4.68	2161-09-02 14:35:00
19952398	24995993	32679065	70.2705	M	WHITE	69.8621	105.581	58.129	96.8519	1075	12.4	7.6	251	173	2	13.1	1	15	3	1		1		1		1	Aspirin	81	1	81	2127-04-09 10:00:00	2127-04-22 22:00:00		8.07	2127-04-09 19:07:00	2127-07-05	86.2035
19794649	28050258	32682586	91.2699	F	WHITE - RUSSIAN	90.7143	95.4815	68.6296	95.0714	485	12.1	9.8	184	84	1.2	20.7	3	12	9					1	1					0				2.77	2144-04-08 13:53:00	2144-10-07	181.422
17239911	27382039	32707139	91.9574	F	WHITE	112.778	119.958	61.4583	92	2105	12.5	12.7	266	120	0.9		2	14	2		1			1		1	Aspirin	81	1	81	2146-12-16 10:00:00	2146-12-25 11:00:00		2.61	2146-12-16 16:06:00	2146-12-26	9.32917
12771815	25767391	32725668	54.288	F	WHITE	76.1538	99.625	70.4583	96.08	1855	11.1	5.1	129	102	0.5	13.3	1	10	4							1	Aspirin	81	1	81	2179-04-16 10:00:00	2179-04-16 12:00:00		3.39	2179-04-16 04:54:00
17126413	23899011	32735812	71.6013	M	WHITE - OTHER EUROPEAN	71.4444	118.216	55.1765	95.3939	720	11.7	15.5	117	153	0.8	12.1	3	15	11	1		1		1	1					0				11.31	2139-08-08 20:42:00	2140-09-15	403.137
18902442	21176654	32826030	68.1124	M	UNKNOWN	72.5758	135.03	51.2121	98.7576	989	8.4	9.9	151	205	2.4	12.8	2	14	7	1				1		1	Aspirin	81	1	81	2169-02-11 08:00:00	2169-02-19 18:00:00		2.44	2169-02-11 01:19:00
12975244	20959368	32826189	78.6375	M	UNKNOWN	80.1538	119.6	82.52	93.92	4930	13.2	14.2	107	94	3.2	36.6	2	11	9					1	1					0				3.1	2134-08-21 20:07:00	2135-09-04	378.162
14147380	27251740	32832800	50.3391	F	BLACK/AFRICAN AMERICAN	135	115.214	66.0714	92.5106	309	9.9	3.9	50	112	4.6	16.1	3	3	18	1			1	1	1					0				32.86	2167-05-04 20:54:00
13615928	28065990	32836814	84.6643	M	UNKNOWN	69.9091	149.219	70.3438	94.4545	1450	7.9	5.3	299	182	5.4	12.6	2	14	6	1		1		1		1	Aspirin EC	325	1	325	2146-08-31 10:00:00	2146-09-04 22:00:00		2.86	2146-08-31 14:58:00	2152-04-08	2046.38
13696506	23562527	32843470	78.1437	M	WHITE	85.5862	121.448	63.6207	97.4138	2006	8	13.7	141	93	1.3	13.3	2	15	6		1	1		1		1	Aspirin	325	1	325	2192-02-22 10:00:00	2192-03-02 12:00:00		2.22	2192-02-22 17:35:00
16406600	23301725	32847359	71.933	M	WHITE	78.88	119.769	59.7308	96.1154	1305	10.1	9.4	153	157	1.3	10.8	2	15	8	1		1		1	1	1	Aspirin	81	1	81	2178-12-08 08:00:00	2178-12-08 11:00:00		2.94	2178-12-07 18:40:00
15563657	23513679	32870339	79.6233	M	WHITE	63.1795	112.697	62.2727	99.3793	747	15.5	8.6	158	106	2	12.9	3	14	11					1	1	1	Aspirin	325	1	325	2173-08-19 10:00:00	2173-08-25 21:00:00		5.06	2173-08-16 15:18:00	2173-10-08	52.3625
19193776	26430458	32872814	43.5715	M	WHITE	79.2143	112.143	54.5	95.5556	1035	11.6	20.7	250	110	1.6		3	14	4		1			1						0				4.88	2129-07-28 17:30:00
16252896	21532473	32875959	77.9531	M	UNKNOWN	72.6538	101.714	57.3571	94.8077	352	8	9.5	275	89	1.5	12.6	3	6	7					1						0				2.03	2139-12-15 02:21:00	2139-12-17	1.90208
11554694	27034794	32882024	82.1603	M	BLACK/AFRICAN AMERICAN	100.48	131.48	67.72	97.8077	1140	15.9	12.9	64	136	2.1	14.7	1	14	6					1		1	Aspirin	325	1	325	2155-03-03 10:00:00	2155-03-15 11:00:00		2.63	2155-03-01 00:47:00	2155-09-06	188.967
13405183	27932719	32894104	48.5396	M	WHITE	78.1667	110.3	68.3333	97.2333	1275	8.5	6	212	187	0.8	11.8	3	15	6			1		1	1					0				5.85	2165-07-17 01:54:00
15159525	22231153	32904090	42.3839	M	UNKNOWN	70.56	138.2	82.52	99.6667	1912	14.3	7.2	197	110	0.6	10.9	3	3	8	1				1	1					0				9.32	2144-05-20 05:29:00	2144-05-27	6.77153
19343869	29736266	32907348	71.2565	F	WHITE	78.7907	112.587	54.913	94.6512	980	7.8	5.7	155	120	1.2	15.7	2	3	10	1	1	1		1	1	1	Aspirin	325	1	325	2128-04-03 10:00:00	2128-04-10 12:00:00		2.16	2128-04-03 16:20:00	2131-02-13	1045.32
12574516	29735457	32919478	80.6419	M	UNKNOWN	80.3462	107.857	54.0893	98.5385	930	10.4	11.8	85	100	1.9	12.7	2	3	12					1	1	1	Aspirin	81	1	81	2174-08-24 08:00:00	2174-08-30 17:00:00		2.88	2174-08-23 10:45:00
16622813	26382064	32922138	80.8592	M	WHITE	86	128.5	60.5962	99.2222	261	9.6	14.6	220	84	1.3	12.7	3	6	7		1			1		1	Aspirin	81	1	81	2180-11-17 10:00:00	2180-11-22 17:00:00		8.87	2180-11-09 19:09:00	2184-08-24	1383.2
18470025	20060499	32925236	45.8509	M	BLACK/AFRICAN AMERICAN	86.8889	118.148	74.5	86.7778	3257	12.8	9.7	464	155	0.8	13.7	2	9	11	1	1			1	1					0				10.08	2179-11-07 12:26:00	2180-02-14	98.4819
13316366	25486613	32950115	67.9558	M	WHITE	83.2609	106.216	56.9865	95.8696	2000	10.9	12.2	127	134	0.7	15.4	2	3	9		1	1		1	1	1	Aspirin	81	1	81	2170-12-16 08:00:00	2170-12-16 22:00:00		2.48	2170-12-16 07:45:00
11087309	26556890	32950640	53.0663	M	UNKNOWN	74.5862	123.677	55.8065	95.0645	2240	8.8	13.2	124	127	1.2	13.2	1	11	11		1	1		1	1	1	Aspirin EC	81	1	81	2131-01-25 08:00:00	2131-01-28 16:00:00		3.12	2131-01-25 11:15:00
16905121	25141736	32960510	88.2767	M	WHITE	84.08	120.04	72.08	100	1295	8.4	8.2	152	132	1.2	11.7	1	13	6	1				1		1	Aspirin	300	1	300	2111-04-12 10:00:00	2111-04-13 09:00:00		2.64	2111-04-12 01:34:00	2111-10-06	176.935
19287295	24086115	32983523	46.8827	M	UNKNOWN	90.1364			97.3125	3305	8.7	15.4	235	119	1.7	12.2	2	3	12			1		1	1	1	Aspirin	81	1	81	2164-11-19 08:00:00	2164-11-30 18:00:00		7.44	2164-11-18 09:15:00
12026166	22272844	33022238	32.7358	F	UNKNOWN	118.417	126.815	68.7778	95.1818	995	10	8.5	127	75	0.6	11.1	2	15	6		1			1						0				6.26	2136-09-25 17:58:00	2142-03-06	1987.25
13938728	24149600	33025348	82.4956	M	WHITE	80.3571	119.357	58.1429	96.8889	1455	10.5	8.7	269	104	0.9	12.5	2	11	3	1				1		1	Aspirin	81	1	81	2172-06-30 02:00:00	2172-07-05 19:00:00		2.72	2172-06-29 23:55:00	2172-07-30	30.0035
19343493	27916367	33047021	85.7988	M	ASIAN	95.56	109.042	47.7917	95.8077	1720	12.9	11.3	379	42	0.6	13.2	1	7	8	1	1			1	1					0				3.77	2170-10-19 17:55:00	2171-02-20	123.253
14265588	21857600	33059608	76.5188	M	WHITE	76.4375	116.609	66.9531	99.7188	2892	6.7	5.6	81	235	0.9	13.3	3	3	12	1	1	1		1	1	1	Aspirin	81	1	81	2185-07-09 20:00:00	2185-07-10 07:00:00		6.47	2185-07-09 11:45:00	2185-07-15	5.51042
14566195	24463894	33066642	82.1148	M	OTHER	80.7812	109.515	48.8824	98.0357	2195	7.8	19.2	97	152	1.1	13.8	1	14	7			1		1	1	1	Aspirin	81	1	81	2170-02-12 01:00:00	2170-02-12 17:00:00		6.04	2170-02-11 22:00:00
16026764	21404901	33100603	58.8178	F	WHITE	129.226	134.778	84.7778	97.7692	1520	7.8	11.1	145	122	0.5	14.8	1	3	7					1						0				2.29	2174-10-26 16:39:00	2174-11-02	6.30625
11182044	24420071	33100929	70.1879	F	UNABLE TO OBTAIN	97.2308	125.833	66.5	97.8077	163	10.9	11.1	229	68	4.7	15.1	3	10	9				1	1		1	Aspirin	81	1	81	2188-03-17 10:00:00	2188-04-06 23:00:00		7.14	2188-03-09 15:03:00
16658409	29008689	33102983	54.6504	M	HISPANIC/LATINO - PUERTO RICAN	98.0588	117.382	62.6176	100	2220	4.2	9.6	125	157	2.9	14.6	1	15	4	1			1	1						0				3.28	2164-08-25 13:38:00
15123526	28239166	33110536	55.6917	F	WHITE	102.765	110	54.4	98.9706	2330	9.5	8.9	222	118	0.5	11.4	2	15	4					1						0				4.13	2145-09-10 15:09:00
13689758	28974584	33141213	53.8733	F	WHITE	101.654	113.08	71.64	95.7692	1500	11.2	10.9	255	112	0.4	12.8	3	12	7					1						0				14.81	2130-11-15 23:31:00	2130-12-10	24.0201
11686238	23134950	33149328	86.8043	M	WHITE	80.3548	101.431	69.9706	97.5667	1885	10.6	8.5	156	96	0.9	14.7	2	15	5	1		1		1	1	1	Aspirin	81	1	81	2153-10-21 08:00:00	2153-10-22 17:00:00		3.19	2153-10-21 18:46:00
12460706	20409877	33150173	56.8265	M	ASIAN - ASIAN INDIAN	113.269	102.269	52.3077	95.1923	1460	7.5	28.6	154	103	1.9	22.6	3	3	18			1	1	1	1					0				13.37	2148-10-28 21:13:00	2148-11-24	26.116
16680046	22497215	33150688	72.4385	M	OTHER	67.3438	128.723	63.7679	96.75	1157	9.9	3.5	118	157	0.9	14.1	3	6	7					1	1					0				10.64	2191-06-10 02:21:00	2191-06-20	9.90208
14127028	29643072	33155793	83.9838	F	WHITE	74.28	128.68	56.68	95.64	1445	8.2	8.8	137	78	4.1	12.8	3	15	5			1		1	1	1	Aspirin	81	1	81	2130-12-26 18:00:00	2131-01-10		4.15	2130-12-26 13:55:00	2131-11-27	335.42
12570801	24828158	33163467	67.0999	M	WHITE	96.5185	110.879	53.2759	97.7241	2715	8.6	15.4	456	87	1.5	13.6	1	6	8					1	1	1	Aspirin	81	1	81	2167-02-06 10:00:00	2167-02-09 17:00:00		4.08	2167-02-06 11:59:00	2167-02-16	9.50069
12816899	22567719	33170440	88.9546	M	WHITE	105.59	93	61.2143	97.4872	1431	11.4	9.6	175	92	1.8	12.9	3	11	5	1										0				4.88	2118-12-15 15:25:00	2119-11-27	346.358
15782910	21292285	33173347	77.3556	M	WHITE	68.6774	106.226	59.0968	97.5	908	11.6	8.9	168	115	5.4	23.5	3	13	13					1	1					0				7.28	2177-05-10 08:22:00	2177-06-29	49.6514
16716163	20469285	33181429	22.0376	M	WHITE	148.41	107.775	62.2625	99.8824	4320	6.7	16.9	100	57	1.8	9.8	1	12	6					1	1					0				2.7	2151-01-14 17:18:00
17948573	24507359	33196338	70.1346	F	ASIAN	81.7692	110.231	57.9615	99.4583	1409	5.5	3.5	73	113	1.2	11.2	2	3	12			1		1		1	Aspirin	81	1	81	2114-02-19 08:00:00	2114-02-22 13:00:00		3.34	2114-02-19 04:16:00
10431675	23213247	33207337	62.1309	M	WHITE	76.8929	124.964	71.2143	96.5	1855	10.6	4	139	139	1	11.8	3	3	13	1				1	1					0				5.95	2184-02-17 19:50:00	2184-02-23	5.17361
10759764	25533343	33214083	76.6438	F	WHITE	97.5185	108.429	56	96.7407	1700	9.5	15.7	118	149	0.7	13.8	2	15	6			1		1	1	1	Aspirin	81	1	81	2134-08-25 08:00:00	2134-08-24 22:00:00		3.94	2134-08-23 14:00:00
16851134	28759816	33248060	57.974	F	WHITE	82.4444	110.353	69.4706	99.9167	797	8.2	8.8	352	76	0.3		2	6	8					1						0				5.15	2133-12-22 17:33:00	2133-12-27	4.26875
13006644	21356307	33256748	66.2675	F	WHITE	103.542	100.208	51.0833	97.6667	1505	7.6	9.1	160	110	0.6	11.4	2	13	5	1		1		1	1	1	Aspirin	81	1	81	2122-04-08 21:00:00	2122-04-18 19:00:00		3.81	2122-04-08 16:47:00
18556041	21785369	33296670	85.0647	M	WHITE	82.7857	117.6	70.8	99.5357	1400	6	12.1	162	105	1.1	11.6	1	11	10	1		1		1	1					0				3.45	2168-01-24 13:51:00	2168-11-16	296.423
18624683	20534997	33333613	58.0374	M	WHITE	74.2703	136.108	65.6757	99.973	1180	7.2	3.7	59	119	0.6	12.7	2	13	6					1		1	Aspirin	81	1	81	2116-01-21 10:00:00	2116-01-24 21:00:00		5.17	2116-01-14 16:07:00
10336855	24910923	33336719	47.4872	F	BLACK/AFRICAN AMERICAN	82.48	142.24	76.08	99.68	2240	13	8.1	111	105	0.7	18	2	9	8			1		1		1	Aspirin	81	1	81	2151-06-30 08:00:00	2151-07-16 13:00:00		19.54	2151-06-27 22:23:00
14818921	28144671	33342869	62.9708	M	WHITE	73.7949	112.179	57.5385	97.4211	2230	8.8	5.6	121	99	0.7	12.6	1	15	5	1		1		1	1	1	Aspirin	81	1	81	2143-12-23 08:00:00	2143-12-27 09:00:00		7.12	2143-12-22
18232511	23423827	33345967	88.6272	M	WHITE	82.2857	106.4	53.84	97.619	1052	10.2	12.7	142	125	0.4	12.9	2	7	5	1				1	1	1	Aspirin	81	1	81	2128-08-17 10:00:00	2128-08-17 20:00:00		9.03	2128-08-17 02:15:00	2128-09-08	21.9062
16738906	26542901	33348691	71.0625	F	UNKNOWN	87.9459	118.314	66.9429	98.9286	1870	7.4	6.5	132	130	0.7	11.1	2	3	8	1	1	1		1	1	1	Aspirin	81	1	81	2150-01-23 10:00:00	2150-01-24 12:00:00		3.61	2150-01-23 20:12:00
17207717	24009744	33351862	75.8808	F	PATIENT DECLINED TO ANSWER	70.04	128.958	57.4583	98.1667	2650	10	7.4	288	120	1.3	12.3	1	9	5	1				1		1	Aspirin	325	1	325	2174-11-18 10:00:00	2174-11-26 22:00:00		7.06	2174-11-18 16:48:00
18464006	29832980	33353143	80.025	F	WHITE	97.6154	99.5833	46.3333	92.8889	1200	10.7	22.7	366	81	0.8		2	14	2			1		1						0				8.1	2151-01-09 19:24:00	2151-03-31	80.1917
13557180	22990126	33368978	31.3013	F	OTHER	83.5357	108.935	70.871	98.0714	3125	10.9	12.7	104	93	0.6	12.1	3	6	8					1	1					0				6.2	2156-04-20 00:42:00	2156-04-23	2.97083
15125346	28317207	33373618	73.5971	M	WHITE	82.1471	106.765	43.0588	99.7353	1795	8.3	7.2	86	118	1	14.6	2	14	7	1	1	1		1	1	1	Aspirin EC	81	1	81	2117-08-06 10:00:00	2117-08-14 13:00:00		4.46	2117-08-06 19:07:00	2119-01-16	527.203
18630669	23619164	33384718	47.8942	F	WHITE	74.1111	109.917	61.8333	94.6923	763	10.6	7.6	152	61	1.1	11.2	3	11	5	1			1	1						0				2.04	2117-11-23 14:19:00
13352016	23114375	33396226	52.6837	F	WHITE	74.7826	101.333	66.5714	98.9565	1595	10.4	8.9	236	78	0.8	10.5	2	15	8					1	1					0				2.18	2177-09-07 16:46:00
15970734	21741714	33397482	82.1602	F	WHITE	110.276	116.54	60.16	98.1429	1040	11	12.6	266	128	0.7	12.1	2	13	8			1		1	1	1	Aspirin	81	1	81	2161-03-03 08:00:00	2161-03-02 09:00:00		3.05	2161-02-27 17:49:00
19011488	27598266	33415671	79.4974	F	WHITE	112.259	106.385	46.3077	93.8519	2925	8.8	24.6	264	98	0.9	41.8	3	12	7		1			1	1					0				8.33	2162-07-01 16:09:00	2166-04-28	1396.33
17177796	27071931	33416237	39.9523	F	WHITE	71.3333	106.233	49.9667	96.5714	87	9.5	21.4	55	71	3.4	15.4	3	13	13		1		1	1	1					0				6.1	2166-12-14 20:00:00	2166-12-20	5.16667
13490707	23799467	33421634	52.0923	F	WHITE	79.1852	103.407	53	98.8519	166	9.3	7.1	45	73	0.7	18.2	3	12	17			1		1	1					0				6.17	2139-02-03 16:48:00	2139-02-09	5.3
16868689	23430945	33428599	61.8093	M	WHITE	65.76	136.333	72.4444	97.96	1438	11.9	7.1	145	156	3.2	11.4	3	12	7			1		1						0				5.75	2138-10-23 13:25:00	2138-10-29	5.44097
19844063	21935129	33429718	49.1772	F	HISPANIC/LATINO - DOMINICAN	73.425	132.429	64.4286	99.4286	1684	7.3	11.9	514	113	0.4	11.3	1	9	7					1	1	1	Aspirin	325	1	325	2178-03-07 08:00:00	2178-03-07 11:00:00		12.21	2178-03-06 17:34:00
18675961	23044177	33431976	48.9188	M	WHITE	83.7308	114.08	65.4	99.6538	1165	10.9	11.6	186	121	0.9	14.9	2	6	5		1			1						0				2.51	2121-12-02 01:59:00
12798506	22465051	33439987	45.6956	M	UNKNOWN	118.227	125.579	70.2632	97.381	4700	11.1	7.8	185	135	0.7	12.2	2	8	3		1			1						0				6.6	2157-09-12 01:19:00
18784252	27046703	33460560	67.8895	M	WHITE	77.7931	97.2903	53.0323	94.6667	1160	11.4	11.1	148	147	1.1	15	2	13	6		1			1	1					0				6.75	2137-11-21 20:48:00
12746444	25848025	33460699	57.2253	M	ASIAN - CHINESE	125.643	108.322	61.6333	98.2059	563	7.3	19.2	451	150	1.7	12	3	7	13	1	1			1	1					0				8.78	2125-03-24 07:15:00
12897194	22086492	33473720	71.5833	M	UNKNOWN	69.5	97.4242	62.5758	91.0435	530	10.2	13.5	184	104	4.6	33.1	3	8	13				1	1	1	1	Aspirin EC	325	1	325	2166-08-02 10:00:00	2166-08-02 06:00:00		7.53	2166-08-02 00:40:00	2166-08-09	6.97222
15214632	20978072	33500168	82.1921	M	WHITE	111.771	109.115	51.75	99.5319	250	11.5	4.1	214	94	3.4	18.3	3	14	7				1	1	1					0				10.14	2143-03-12 04:06:00	2143-04-27	45.8292
19283742	20032690	33504796	61.269	M	WHITE	111.972	94.931	61.0345	80.5385	80	9.3	27.5	189	85	0.3	15.7	3	3	17			1	1	1	1					0			1	21.65	2149-04-09 06:00:00	2149-04-30	20.75
17224163	21741199	33516951	66.6694	M	UNKNOWN	79.4348	129.739	46.5217	99.2174	1830	11.4	11.6	236	114	1.3	12.2	2	15	4	1	1			1	1					0				3.04	2119-09-02 12:12:00	2119-09-06	3.49167
14482644	21173756	33518125	93.112	M	WHITE	86.4167	103.095	63.9048	94.9167	1299	12.8	7	109	101	1.2	37.2	2	12	5					1						0				4.22	2176-02-11 09:48:00	2176-09-25	226.592
17409654	23215460	33521216	84.1234	F	WHITE	85.7568	114.514	53.0811	99.3784	525	9.3	9.7	122	68	2.4	14.4	2	15	6			1	1	1	1	1	Aspirin	81	1	81	2124-02-16 10:00:00	2124-02-16		2.19	2124-02-15 07:15:00	2129-05-19	1919.7
17019365	23881657	33542108	77.884	F	WHITE - OTHER EUROPEAN	87.4583	107.533	57.8667	94	1150	11.9	9.3	136	143	0.5	10.8	3	11	4					1						0				5.01	2112-11-18 20:48:00
12695096	20892953	33550720	80.9509	M	WHITE	79.5357	99.625	54.9375	98.4643	1933	8.8	10.8	105	114	1	15.4	2	14	5	1		1		1	1	1	Aspirin	81	1	81	2187-12-15 08:00:00	2187-12-15 11:00:00		6.04	2187-12-14 07:15:00
17693102	20317144	33558625	67.083	M	WHITE	82.7778	106.65	62.7167	96.5217	1508	10.7	4.4	112	93	0.9	11.8	2	14	5		1	1		1	1	1	Aspirin	81	1	81	2131-01-31 08:00:00	2131-01-31 21:00:00		3.04	2131-01-31 07:15:00
13974348	20711081	33562905	76.3689	F	WHITE	73.7037	139.28	52.96	99.2759	2645	11	11.2	310	108	0.6	13.1	2	4	5		1	1		1						0				10.83	2178-05-15 17:44:00	2178-06-08	23.2611
13281341	25925578	33629237	88.656	M	UNKNOWN	71.6207	120.414	43.7931	97.7586	2100	8.5	5.8	179	111	2.5	15.1	2	14	6	1		1		1		1	Aspirin	325	1	325	2184-08-28 08:00:00	2184-08-28 18:00:00		2.29	2184-08-27 14:00:00	2185-08-04	341.417
16257001	29976391	33631004	56.9519	M	ASIAN - CHINESE	71.871	142.833	74.7	100	1880	13.2	12.2	234	125	0.7	10.5	1	9	4		1	1		1	1	1	Aspirin	325	1	325	2155-12-14 10:00:00	2155-12-19 07:00:00		22.8	2155-12-14 15:45:00
10835377	23333271	33655391	84.0779	F	UNKNOWN	65.0732	110.051	56.7179	97.9474	501	7.4	26.8	114	137	1.4	15	3	9	13	1		1		1	1					0				31.74	2129-01-28 22:50:00
18160217	25269077	33679251	48.7303	F	WHITE - OTHER EUROPEAN	56.6061	102.467	49.2333	94.6667	490	8.8	5.5	77	137	1.7	35.7	3	15	13			1		1	1					0				2.89	2117-09-24 18:04:00	2118-05-14	231.247
10812451	20221800	33684587	75.053	F	WHITE	125.769	102.734	58.6562	96.1081	515	11.1	0.5	56	277	1.4	11.6	3	3	15		1			1	1					0				10.84	2143-01-20 08:31:00	2143-02-10	20.6451
10002155	23822395	33685454	81.5922	F	WHITE	73.72	108.583	55	92.64	2000	12.1	5.5	165	95	0.9	11.2	2	14	3			1		1		1	Aspirin EC	325	1	325	2129-08-04 10:00:00	2129-08-18 21:00:00		6.18	2129-08-04 12:44:00	2131-03-10	582.469
15650232	21772160	33691106	68.7311	M	WHITE	97.5758	105.917	50.52	99	787	8.1	7.2	155	143	1	16	3	13	11	1		1		1	1	1	Aspirin	81	1	81	2183-09-24 22:00:00	2183-09-24 21:00:00		12.96	2183-09-24 17:40:00	2183-10-07	12.2639
16980881	20716276	33712385	83.1331	F	WHITE	85	142.25	63.5	96.8462	2262	8.8	7.9	298	121	1.2	13.9	2	4	6	1				1	1	1	Aspirin	81	1	81	2121-02-18 10:00:00	2121-03-01 20:00:00		11.72	2121-02-17 20:23:00
16270701	23499835	33721156	85.5477	F	WHITE	90.88	106.16	60.6	97.7308	1080	9.3	7.1	286	122	1.5	27.8	1	14	3	1				1						0				4.27	2119-07-20 01:09:00
18250208	21824251	33747782	28.3851	M	UNKNOWN	111.387	116.71	57.6774	97.8261	1745	7.6	11.8	65	92	0.7	15.8	2	4	14			1		1	1					0				33.99	2149-05-21 15:37:00
14677586	24329034	33753288	73.8366	F	WHITE	80	109.76	52.08	97.36	1305	9.9	17.9	113	285	1.8	11.9	2	15	6	1				1	1	1	Aspirin	325	1	325	2205-11-02 21:00:00	2205-11-06		2.37	2205-11-02 18:36:00	2206-03-21	138.225
16137235	24496456	33772111	67.7418	M	WHITE	74.5714	108.179	60.1071	99.5	603	10.7	18.3	233	98	1.6	15.6	2	14	4					1						0				2.08	2140-09-27 22:31:00
15209290	23860871	33785467	58.6435	M	WHITE	78.2083	103.217	63.0435	94.5833	1755	12	16.7	249	127	0.8	11.7	2	15	4		1			1						0				2.74	2168-08-23 00:26:00
12232906	22837428	33817997	91.4838	F	ASIAN	50.2143	106.174	66.4348	98.037	75	13.5	5.8	185	110	1.3	10.9	2	15	5			1		1						0				2.09	2175-06-26 17:03:00
15796335	28186962	33835780	27.0765	M	WHITE	98.6207	113.154	66.3462	99.0345	4210	13.6	11.2	22	45	1.8	12.9	3	3	15				1	1	1					0				33.59	2130-01-28 23:00:00	2130-03-03	33.0417
17035032	20936833	33845000	58.027	M	UNABLE TO OBTAIN	111.192	98.12	59	98.1481	1740	9.3	7.9	148	79	0.6	13.4	1	15	5					1						0				2.79	2144-01-10 20:55:00	2144-02-16	36.1285
12611824	22999606	33856536	65.1667	M	WHITE	65.1071	121.846	51.8462	98.7143	1027	2.7	8.9	124	83	2	15.4	3	15	5	1				1		1	Aspirin	81	1	81	2147-03-02 08:00:00	2147-03-12 21:00:00		2.21	2147-03-02 20:55:00	2147-08-26	176.128
12693621	26488858	33872067	59.3185	F	WHITE	91.1724	108.821	53.6964	98.5862	83	8.1	40.8	246	197	5	14.4	3	5	12				1	1	1	1	Aspirin	81	1	81	2168-05-06 10:00:00	2168-06-09 07:00:00		5.41	2168-04-26 07:30:00
19869246	21565952	33908509	91.3111	F	UNKNOWN	72.8438	121.545	55.9697	93.7742	985	9.7	7.4	128	121	2	13.2	2	9	15		1			1	1	1	Aspirin	81	1	81	2130-04-28 08:00:00	2130-04-27 16:00:00		2.88	2130-04-24 14:59:00	2130-04-30	5.37569
11458461	20554351	33908877	77.1529	F	WHITE	78.3077	128.593	52.5185	99.3462	2288	7.8	12.5	179	106	0.4	13.8	2	7	6											0				3.67	2179-02-25 20:40:00	2179-03-01	3.13889
14807751	24201752	33910648	61.8427	M	UNABLE TO OBTAIN	82.0667	122.689	58.1778	98.3171	2420	8.8	9.3	114	94	1.2	12.2	3	3	9	1	1		1	1	1	1	Aspirin	81	1	81	2174-11-05 10:00:00	2174-11-12 22:00:00		13.48	2174-11-04 18:40:00	2174-11-17	12.2222
15110303	29871673	33911324	70.6434	F	BLACK/AFRICAN AMERICAN	110.065	100.259	68.5556	99.0345		11.6	9.7	117	97	3.1		3	15	4			1	1	1						0				2.09	2192-08-22 23:30:00	2192-10-02	40.0208
14634306	22148724	33911490	54.1922	M	WHITE	90.6905	94.5641	61.2821	97.4634	2420	9.4	12.7	395	97	1.2	12.1	2	14	3	1				1		1	Aspirin	81	1	81	2159-03-12 10:00:00	2159-03-13 03:00:00		2.61	2159-03-12 16:42:00	2163-12-10	1733.3
16030506	28656667	33919936	65.8847	M	WHITE	82.875	104.542	51.875	96.32	1570	9.6	2.5	195	73	2.3	14.1	2	14	10					1	1	1	Aspirin	81	1	81	2182-11-27 08:00:00	2182-12-24 19:00:00		10.36	2182-11-20 03:02:00
11799032	20844798	33932100	66.1169	F	UNKNOWN	80.3784	112.553	62.25	97.7568	2190	7.8	5.3	122	135	0.6	11.8	2	7	5		1	1		1		1	Aspirin EC	81	1	81	2159-02-13 08:00:00	2159-02-20 09:00:00		5.13	2159-02-12 16:31:00
11719178	22131563	33996785	53.8684	M	WHITE	74.8333	105.083	67.625	97.8261	2065	10.4	4.1	87	131	2.9	12.2	2	10	13			1		1	1					0				6.03	2185-11-14 04:30:00
13612783	27653856	34021855	74.5448	M	WHITE	108.84	110.458	72.4583	92.44	2300	11.8	15.2	295	189	1.2	16.9	1	14	3	1		1		1		1	Aspirin	81	1	81	2171-07-19 18:00:00	2171-08-09 21:00:00		3.58	2171-07-18 23:17:00	2173-10-02	806.03
19010039	21942306	34042143	54.1537	M	WHITE	77	124.115	69.0385	97.04	600	7.2	8.3	167	87	1.5	15.8	3	15	5	1		1			1	1	Aspirin	81	1	81	2164-03-03 08:00:00	2164-03-21 16:00:00		2.3	2164-02-26 03:25:00
19906669	25207997	34049525	61.833	M	WHITE	112.903	100.143	62	99.7143	1098	9.3	1	253	114	1	13.6	2	8	11		1			1	1					0				7.22	2140-10-31 05:56:00	2141-01-08	68.7528
17619493	26607049	34062138	38.711	M	WHITE	106.16	106.92	56.88	96.44	988	11.1	17	182	153	1.2	13.5	3	3	10			1	1	1	1	1	Aspirin EC	81	1	81	2160-09-16 10:00:00	2160-09-23 12:00:00		19.63	2160-09-16 16:13:00
13098061	25183929	34077257	53.6738	M	WHITE	72.7308	106.88	68.4	98.8462	1090	10.5	13.6	263	176	0.6	15.3	2	8	3	1				1						0				2.01	2119-09-04 02:03:00
14942964	25351772	34091954	49.0112	M	WHITE	96.4	98.32	59.12	97	331	13.2	10.6	86	111	2	18.2	3	3	16				1	1	1	1	Aspirin EC	325	1	325	2181-01-07 10:00:00	2181-01-08 09:00:00		4.17	2181-01-05 01:48:00	2181-01-14	8.925
11120430	22800833	34093113	59.4358	M	WHITE	74.9615	119.667	52.4167	95.84		8.5	6.8	424	72	5.7	14.5	3	14	6	1			1	1						0				4.87	2176-06-08 15:37:00	2177-09-16	464.349
10004235	24181354	34100191	47.1495	M	BLACK/CAPE VERDEAN	115.407	104	65.1379	95.0741	1200	11.3	4.9	12	129	6.7	12.9	3	12	21				1	1	1					0				4.95	2196-02-24 14:38:00
12705612	24118022	34103183	77.7625	M	WHITE	65.3704	106.679	50.4286	94.5	640	13.2	10.5	266	144	1.3	13.6	3	15	5	1		1		1	1	1	Aspirin	325	1	325	2138-10-06 10:00:00	2138-10-09 15:00:00		4.2	2138-10-06 12:03:00
12074099	28876759	34109118	60.6833	M	WHITE	80.2727	122.818	65.1364	98.4091	1445	10.7	9.8	123	83	0.9	15.2	2	15	5			1			1	1	Aspirin EC	81	1	81	2152-09-08 10:00:00	2152-09-11 11:00:00		2.91	2152-09-06 14:00:00
13610913	28793722	34111015	77.9233	M	OTHER	112.871	110.7	67.1333	97.6207	1500	7.2	18	245	117	0.8	12.8	1	13	5		1			1	1	1	Aspirin	325	1	325	2146-12-04 10:00:00	2146-12-15 18:00:00		6.11	2146-12-03 16:39:00
18507166	22036966	34122543	77.8	M	WHITE	75	117.708	59.2917	97.9167	1430	7.1	7.3	85	118	1.1	11.7	1	15	9	1		1		1	1	1	Aspirin	81	1	81	2180-10-20 08:00:00	2180-10-21 08:00:00		8.38	2180-10-19 04:32:00
15505984	23719189	34128334	76.0001	M	WHITE	77.8571	120.3	63	98.1786	1101	9.3	8.3	100	120	1	13.4	2	14	6	1	1	1		1	1	1	Aspirin	81	1	81	2128-01-01 08:00:00	2128-01-05 18:00:00		2.5	2128-01-01 00:29:00
18006031	23826080	34139463	36.4838	M	UNKNOWN	84.6818	116.045	63.2727	95.6818	880	10.6	21.8	332	140	0.7	13.7	3	13	2			1		1						0				5.99	2161-06-26 16:32:00
15773840	28363075	34139557	25.0084	M	WHITE	55.2143	113.845	67.7241	96.8571	1920	13.6	8.5	198	96	0.5	11.2	1	11	5					1	1					0				30.41	2176-01-04 01:14:00
19624162	20602792	34148070	39.877	M	BLACK/AFRICAN AMERICAN	74.3158	114.737	56.3158	98.1579	8235	7	15.1	144	101	1	13	1	11	6			1		1	1	1	Aspirin EC	81	1	81	2175-11-18 08:00:00	2175-11-29 20:00:00		12.55	2175-11-17
10087623	28570546	34155256	48.2236	F	WHITE	101.92	123.917	46.3333	96.44	712	8.7	22.6	71	60	1.6	21.5	3	3	14		1		1	1	1	1	Aspirin-Caffeine-Butalbital	1-2		650	2129-03-24	2129-04-03 18:00:00		10.87	2129-03-23 16:15:00	2129-04-03	10.3229
16020425	26973298	34179651	71.0506	F	WHITE	93.2143	151.892	75.8649	99.7857	3785	11	8.8	318	172	1.1	14.9	1	8	9	1		1		1	1	1	Aspirin	81	1	81	2132-01-19 14:00:00	2132-01-19 14:00:00		4.5	2132-01-19 11:20:00	2132-08-17	210.528
12334754	26779530	34189822	60.2188	F	OTHER	68.9556	121.571	64.2857	98.8444	930	7.7	7.3	112	119	0.8	12.8	2	10	6		1	1		1		1	Aspirin EC	325	1	325	2170-03-21 10:00:00	2170-03-22 13:00:00		3.97	2170-03-21 22:11:00
15146844	23277572	34207064	76.5705	M	WHITE	112.385	112.208	73.0833	96.8077	2535	10.3	10.8	114	142	0.7	14.8	2	13	5	1				1		1	Aspirin	81	1	81	2183-07-29 17:00:00	2183-08-02 21:00:00		2.46	2183-07-28 08:51:00
17779823	22861487	34212419	73.7296	F	WHITE	120.529	101.333	61.3333	96.9118	420	11.2	8.8	460	138	1.5	16	3	15	4	1				1		1	Aspirin	81	1	81	2127-09-24 10:00:00	2127-10-11 21:00:00		3.81	2127-09-24 17:01:00	2128-04-03	191.291
11521504	25249620	34214668	60.5642	F	WHITE	91.697	96.75	49.8289	95.6667	1140	9.8			190	2.1		3	14	6	1	1			1	1	1	Aspirin	325	1	325	2118-07-25 10:00:00	2118-07-26 18:00:00		7.98	2118-07-25 18:55:00
14289536	23383662	34215625	65.906	M	WHITE	83.2692	101.16	45.24	97.8077	220	11.1	9.7	84	65	3.6	22.2	3	11	12		1		1	1	1					0				11.27	2136-11-26 21:36:00	2136-12-08	11.1
10347400	29775800	34242423	84.3722	F	WHITE	53.52	124.871	47.4839	98.375	683	8.4	17.4	184	124	2.5		3	9	6					1	1					0				4.85	2161-05-16 16:15:00	2168-06-13	2584.32
14790269	24061780	34248278	91.8092	F	BLACK/CARIBBEAN ISLAND	96.88	160.636	81.4545	95.1667	1740	5.5	10.1	206	101	1	13.9	1	12	2			1		1		1	Aspirin	81	1	81	2125-10-24 11:00:00	2125-10-25 10:00:00		2.45	2125-10-23 13:40:00
11261515	27810241	34265077	68.1209	M	UNKNOWN	62.8421	105.125	52.975	98.7	2935	13	11.6	246	122	1.7	14	3	11	9	1	1			1	1					0				8.41	2172-02-14 04:13:00
17557505	26083391	34278743	61.299	F	WHITE	93.931	103.906	52.4844	96.6552	1700	9.2	13.6	158	100	0.5	12.2	2	14	4			1		1	1	1	Aspirin	81	1	81	2167-04-21 08:00:00	2167-04-23 09:00:00		7.24	2167-04-20 04:58:00
10287696	25425030	34287288	23.2601	F	UNABLE TO OBTAIN	134.009	99.3	60.8	97.9053	5325	6.7	2.7	86	93	0.7	14.6	2	15	7					1	1					0				2.81	2148-04-05 00:21:00	2148-04-07	1.98542
14368475	20745054	34304048	91.5237	M	BLACK/AFRICAN AMERICAN	82.52	132.04	73.92	96.44	2500	12.2	7.5	197	109	1	9.8	2	6	4					1						0				11.33	2171-07-11 06:57:00	2171-07-26	14.7104
10576646	22924618	34307010	70.8589	F	ASIAN	84.0323	102.259	52.2593	99.4444	1560	12	9.6	186	129	0.9	20.3	2	13	3	1	1					1	Aspirin	81	1	81	2173-11-12 08:00:00	2173-11-15 18:00:00		2.18	2173-11-10 17:21:00
11441373	23666948	34314825	51.5621	M	WHITE	109.031	126.818	74.5758	97.0938	1530	12.9	12	285	120	0.7		2	10	3		1			1	1	1	Aspirin	81	1	81	2110-08-09 10:00:00	2110-08-14 09:00:00		14.24	2110-07-25 07:15:00
12949965	29909341	34331750	65.0662	M	UNKNOWN	77.75	113.143	70.4857	97	1523	6.6	3.6	33	65	0.8	14.9	3	13	16					1	1					0				3.69	2139-01-25 04:00:00	2139-02-09	14.8333
12199299	25432368	34342355	53.8625	F	WHITE	72.6071	119.625	52.7917	96.3214	2580	8	15.5	244	164	2.5	11.6	1	9	8	1				1	1	1	Aspirin	81	1	81	2194-11-11 10:00:00	2194-11-27 21:00:00		9.19	2194-11-11 17:47:00
10322781	23795054	34354323	63.9272	F	WHITE	103.269	115.615	42.9231	94.8846	1114	7.7	19.2	70	117	1.1	15.6	3	14	6	1				1	1					0				3.12	2112-12-04 15:58:00	2113-05-20	166.335
12153100	20372597	34358848	38.0507	M	UNKNOWN	84.0909	116.222	73.5556	97	473	10.3	20.8	298	108	2	18	3	15	6			1		1	1					0				2.06	2165-01-19 12:13:00
13330210	25157266	34410494	58.5786	F	UNKNOWN	97.4583	108.048	66.5238	91.75	3550	10.3	11.5	296	122	0.5	14.2	2	14	2					1						0				2.43	2174-07-31 07:50:00
16002017	20117049	34411018	71.4607	M	WHITE	74.5161	111.852	74.5926	98.2	635	7.5	16.8	190	96	3.9	14.4	3	14	8			1		1	1	1	Aspirin	81	1	81	2150-06-19 08:00:00	2150-06-26 23:00:00		4.41	2150-06-18 06:03:00	2152-01-20	580.748
14338019	25949174	34416855	83.8011	M	WHITE	99.6667	105.657	68.1429	97.3793	704	11	13.4	362	93	0.8	13.4	3	7	9		1			1	1	1	Aspirin	81	1	81	2150-10-20 10:00:00	2150-10-21 15:00:00		3.85	2150-10-20 14:36:00	2150-11-18	28.3917
12097503	29193088	34426196	56.4621	M	WHITE	80.4412	106.636	55.6061	97.6857	4080	7.4	6.3	214	100	0.7	12.7	1	15	6	1		1		1	1	1	Aspirin	81	1	81	2141-06-18 21:00:00	2141-06-25 08:00:00		4.2	2141-06-18 18:43:00
17654124	26106084	34449764	84.3937	F	WHITE	70.0571	112.281	56.3438	99.0278	1960	10.6	7	310	104	0.5	10.5	2	13	2		1			1						0				3.05	2187-05-24 18:51:00
13170417	24325370	34451212	63.8825	M	WHITE	86.2188	90.0357	46.6071	99.1852	1100	7.8	8.8	243	76	4.7	13.5	1	14	5	1			1	1		1	Aspirin	81	1	81	2139-11-19 10:00:00	2139-11-25 20:00:00		3.12	2139-11-19 08:00:00	2140-08-22	276.667
10978131	25074431	34453158	76.7856	F	WHITE	95.1538	104.111	54.0741	95.1154	890	12.9	5.8	126	115	0.8	13.1	1	10	9					1						0				6.63	2140-10-13 22:14:00
13294307	27068378	34461495	85.5433	F	UNABLE TO OBTAIN	117.92	108.12	59.96	99.3636	551	12.2	14.5	147	168	1.6	13	3	3	12		1	1		1	1	1	Aspirin	325	1	325	2130-07-18 10:00:00	2130-07-24 18:00:00		6.08	2130-07-18 10:13:00	2130-07-24	5.57431
14616329	24798434	34473327	87.1527	M	WHITE	68	97.6786	64.1071	93.5333	950	11.9	6.5	82	102	1.2	31.6	2	15	4					1						0				3.39	2199-02-25 11:48:00
10373014	25329043	34488224	86.0409	M	UNKNOWN	96.4074	114.923	74	95.2963	625	10	13	105	121	1.3	11.4	2	9	9					1	1	1	Aspirin	300	1	300	2154-01-16 01:00:00	2154-01-16 01:00:00		2.98	2154-01-15 22:37:00	2154-01-19	3.05764
16906891	21491101	34499337	73.5962	F	UNKNOWN	93.2895	112.417	64.6111	97.5882	488	5.8	15.8	238	138	0.8	17.5	2	14	11	1		1		1	1	1	Aspirin	325	1	325	2163-08-13 08:00:00	2163-08-13 13:00:00		12.13	2163-08-06 18:05:00
10027445	26275841	34499716	48.5778	F	WHITE	106.72	116.12	65.52	97.1923	6020	10.5	9.6	198	227	0.9	14.6	2	10	6	1	1			1						0				3.81	2142-07-31 00:32:00	2146-02-09	1288.98
18905316	22068969	34508161	91.5628	F	WHITE	94.2308	107.68	48.72	96.1154	1873	8.2	33.5	265	257	1.1	16.3	3	14	3		1			1	1	1	Aspirin	325	1	325	2124-07-24 10:00:00	2124-07-25 09:00:00		3.02	2124-07-24 13:20:00	2124-08-04	10.4444
14028443	27084235	34520150	68.2345	F	BLACK/AFRICAN AMERICAN	59.9167	107.875	59.9167	94.25	1090	12.5	10.3	255	100	1.1	13.3	1	15	6		1			1	1					0				3.03	2124-03-26 15:15:00	2124-11-06	224.365
14309442	21702831	34573037	77.5559	F	WHITE	65.6857	124.061	54.3939	99.0286	901	8.4	5.9	192	82	0.5	10.5	2	8	4					1	1	1	Dipyridamole-Aspirin	1	2	50	2183-08-06 20:00:00	2183-08-13 20:00:00		5.75	2183-07-23 01:20:00
14081383	27153604	34613466	64.0407	M	WHITE	81.76	118.833	69	98.8077	736	10.1	11	114	180	0.9	13.1	3	14	7	1	1			1						0				3.9	2116-01-15 20:30:00	2122-10-04	2453.15
11204793	25034495	34620916	79.6169	M	WHITE	101.714	93.4138	56.3214	93.931	857	9.3	9	140	90	1.5	15.3	3	13	7					1	1					0				2.64	2154-08-14 07:15:00	2155-06-11	300.698
11452424	29655529	34633695	94.7689	M	ASIAN - CHINESE	68.7727	119.182	45.8636	95.8182	595	10	6.6	126	45	1.1	11.5	2	15	9			1		1	1					0				2.88	2140-10-07 18:32:00	2140-10-10	2.22778
11888387	26806335	34633809	91.3006	F	WHITE	92.56	123.792	65.0417	94.52	2445	11.1	9.7	177	139	0.9	18.3	2	14	6		1			1	1	1	Aspirin	81	1	81	2165-04-20 08:00:00	2165-04-26 15:00:00		7.14	2165-04-20 00:07:00	2165-04-27	6.99514
13590974	29465095	34634701	48.8952	F	UNKNOWN	79.25	152.348	57.6522	94.875	800	8.4	14.7	148	183	3.5	18.1	3	14	10	1		1	1	1		1	Aspirin	81	1	81	2171-12-15 08:00:00	2171-12-16 23:00:00		3.48	2171-11-23 23:20:00
19995595	21784060	34670930	68.7937	M	UNKNOWN	65.8077	126.429	57.25	95.3462	1400	9	9.9	131	106	1.1	14.4	2	10	8			1		1	1	1	Aspirin	300	1	300	2126-10-18 08:00:00	2126-10-19 09:00:00		18.66	2126-10-17 21:43:00
11487654	21758294	34681735	77.1723	F	WHITE	97.9677	134.29	49.2903	97	3370	11.8	18.8	174	145	0.5		2	7	4	1				1	1	1	Aspirin	325	1	325	2137-03-11 10:00:00	2137-03-28 20:00:00		17.99	2137-03-04 22:10:00	2138-02-18	350.076
11548257	28030129	34724940	77.9316	M	WHITE	71.6667	134.393	72.3929	98.8889	1155	7.2	31.8	302	98	6.7	14.1	1	12	6			1		1						0				2.03	2160-12-06 06:21:00	2161-04-10	124.735
19147123	27351170	34740339	53.8674	M	BLACK/AFRICAN AMERICAN	87.2222	167.316	89.1053	93.5263	2925	12.7	11.6	346	195	0.9		3	15	0	1		1				1	Aspirin	81	1	81	2171-11-16 08:00:00	2171-11-17 18:00:00		6.18	2171-11-13 19:49:00
19100084	29805165	34783798	73.9633	M	WHITE	87.3333	130.767	62.5167	96.8889	1436	9.6	12.3	265	116	0.7	15.8	2	14	2	1	1			1		1	Aspirin	325	1	325	2169-12-18 10:00:00	2169-12-19		2.53	2169-12-18 19:52:00
17762094	27543995	34787715	73.2466	F	UNKNOWN	88.037	126.423	50.5769	95.4815	1390	7.6	6.9	214	105	1	12	3	14	4					1		1	Aspirin	81	1	81	2188-04-07 08:00:00	2188-04-14 19:00:00		8.24	2188-03-31 07:15:00
19696909	20858589	34793984	64.7538	M	WHITE	90.3462	103.267	52.4667	96.5	1240	8.5	9.7	54	110	1.1	14.4	2	15	7	1	1	1		1	1	1	Aspirin	81	1	81	2183-10-03 08:00:00	2183-10-03 18:00:00		2.46	2183-10-03 07:15:00
17516212	21747800	34807193	82.0156	M	WHITE	74.0741	107.75	69.0417	94.2414	3195	11.7	8.2	141	107	1.4	10.7	1	14	4			1		1		1	Aspirin	325	1	325	2132-01-07 08:00:00	2132-01-09 11:00:00		6.04	2132-01-06 22:26:00	2132-01-22	15.0653
11496191	29507410	34812602	74.7713	M	WHITE	83.7297	102.923	54.3846	97.1081	1303	6.3	14	100	108	1.4	13	2	15	10			1		1	1	1	Aspirin	81	1	81	2163-10-09 18:00:00	2163-10-10 10:00:00		3.37	2163-10-09 17:25:00
11307997	28646787	34850791	88.972	F	UNKNOWN	94.7333	97.4302	61.314	97.3684	440	10.7	20.4	344	62	0.4	15.9	3	3	14					1	1					0				11.19	2142-12-22	2143-01-08	17
13724767	23267522	34856673	72.4115	M	WHITE	88.6	97.3929	56.25	96.8214	980	7.1	8.6	107	95	1.9	12.5	2	14	5	1	1		1	1						0				2.59	2151-05-31 00:55:00	2153-07-03	763.962
15475850	27216312	34870227	69.5767	M	WHITE	81.1071	143.292	58.2083	97.0357	950	9.9	7.9	52	92	0.8	13	3	3	7			1		1	1	1	Aspirin	81	1	81	2153-08-03 08:00:00	2153-08-02 17:00:00		16.79	2153-07-30 14:52:00	2153-08-16	16.3806
10161042	29090018	34912691	51.6205	F	BLACK/AFRICAN AMERICAN	77.56	140.75	74.7308	92.76	1290	12.7	11.7	227	83	1.8	10.6	3	12	7	1				1						0				5.6	2177-08-14 20:03:00	2178-07-08	327.165
12182104	21674615	34950412	55.0693	M	WHITE	79.9667	112.391	70.1406	97.4194	1972	10.3	6.3	103	114	0.8	14.9	2	15	7			1		1	1	1	Aspirin EC	81	1	81	2172-01-27 10:00:00	2172-01-27 11:00:00		3.23	2172-01-26 07:15:00
14712416	21730645	34952646	48.8291	M	WHITE	90.1667	107.207	60.7414	96.9167	2130	11.3	9	189	116	0.8	13.4	2	14	2		1	1		1	1	1	Aspirin	81	1	81	2154-10-31 08:00:00	2154-11-05 15:00:00		2.17	2154-10-30 19:58:00
12907424	25601761	34973807	36.7742	M	WHITE	81.1538	146.04	90.2	98.3846	1149	11.5	11.1	125	90	2.5	16.4	3	3	18				1	1	1					0				8.11	2117-10-10 18:09:00
14269495	23700518	34982218	35.8212	M	UNKNOWN	96.24	109.04	75	97.6	1140	12.3	17.4	202	92	0.3	12.9	2	5	6					1						0				2.48	2140-10-26 22:34:00	2140-12-15	49.0597
13046240	29029681	34987550	79.4648	M	WHITE	83.9062	131.179	52.7143	97.7188	1735	10	7.8	168	102	1.5	11.7	2	12	4		1			1						0				2.21	2112-06-18 18:38:00
18269041	26372685	34991842	53.8824	F	WHITE	82.5833	109.596	57.0769	98.5417	1814	8.6	8.6	133	119	0.5	12.8	2	14	4			1		1		1	Aspirin	81	1	81	2158-11-19 08:00:00	2158-11-19 16:00:00		2.06	2158-11-19 07:15:00
17874073	24751437	34998010	88.3183	M	WHITE	75.5652	113.13	64.5652	94.087	1165	9.7	15.8	131	149	2	38.5	2	13	7	1		1		1	1	1	Aspirin	81	1	81	2179-04-27 18:00:00	2179-05-11		2.34	2179-04-27 06:04:00
14318402	27859168	35029720	74.9667	M	WHITE - OTHER EUROPEAN	91.3448	97.4306	57.0417	97.2759	1635	10.6	6.8	314	164	0.9	20.6	2	15	6					1	1	1	Aspirin	81	1	81	2191-12-23 08:00:00	2192-01-01 16:00:00		4.47	2191-12-20 01:18:00
17606572	25361550	35035099	86.1704	M	WHITE	90.7308	126.52	76.32	96	3570	13.9	13.1	151	97	1.1	13.6	2	15	6		1			1						0				2.8	2126-03-04 06:00:00
15872492	22338289	35038152	65.4749	M	UNKNOWN	75.3478	120.737	71.3158	96.6957	925	14.4	5.5		93	0.7	13.3	3	14	2							1	Aspirin EC	81	1	81	2130-06-24 08:00:00	2130-06-26 20:00:00		3.07	2130-06-23 11:02:00
12179886	27354212	35074745	48.9908	F	BLACK/AFRICAN AMERICAN	75.84	143.458	74.5938	99.92	298	9.2	8.7	148	94	7.7	13	3	3	12			1	1	1						0				6.24	2134-12-28 09:07:00	2135-01-03	5.62014
18326767	27473223	35104742	60.5996	F	WHITE	74.4167	106.435	56.3913	97	1750	11.3	8.8	207	109	0.8	12.2	3	13	2	1		1		1						0				3.88	2164-08-07 16:13:00	2164-08-25	17.3243
15179882	25292765	35105793	62.9257	M	OTHER	97.6818	108.042	53.4167	99.8261	1585	8.9	24.8	161	168	0.6	17.5	3	3	14	1		1		1	1					0				13.41	2158-12-05 02:56:00
19928591	27383823	35121806	65.9455	M	WHITE	110.727	107.257	54.7714	99.6176	2785	6.9	16	168	174	0.8	20.7	1	13	5			1		1	1	1	Aspirin	325	1	325	2150-12-12 13:00:00	2150-12-12 14:00:00		9.2	2150-12-12 08:29:00
13644932	23872971	35143017	60.0807	M	BLACK/AFRICAN AMERICAN	73.9091	107.378	64.2927	99.8485	602	9	4.5	63	111	1.4	13.5	3	13	12	1	1		1	1	1	1	Aspirin	325	1	325	2188-02-04 08:00:00	2188-02-29 17:00:00		13.84	2188-01-30 23:15:00
17741087	29781059	35162517	78.7726	F	WHITE	69.8654	132.539	54.9412	95.8824	2365	11.7	9.5	191	105	0.8	12.5	3	6	4		1			1	1	1	Aspirin	81	1	81	2123-10-30 08:00:00	2123-11-19 20:00:00		30.62	2123-10-10 03:40:00	2123-12-06	56.8472
12406333	26048147	35170268	89.6362	F	WHITE	93.5	106.875	52.3611	96	888	10.3	35.8	634	84	0.5	17.6	3	12	5					1	1					0				6.24	2191-08-21 14:55:00	2194-08-19	1093.38
13301658	23296483	35181557	61.18	F	WHITE	65.9487	137.797	69.1406	97.8837	2100	9.8	5.5	304	161	1	13.6	2	10	3			1		1	1					0				5.94	2165-03-07 18:00:00	2165-09-09	185.25
13877014	28300019	35186206	76.7367	M	WHITE	52.25	94.9167	56.75	97.875	775	11.3	12.8	143	133	0.4	15.4	2	8	8					1						0				5.79	2115-09-26 19:27:00	2115-10-20	23.1896
12930426	21735654	35189818	43.0844	M	WHITE	76.0357	148.077	97.0385	96.0714	1465	12.6	5.1	101	76	0.6		2	13	2		1			1						0				6.5	2145-01-31 20:03:00
14671791	25073567	35202439	69.2466	F	WHITE	84.9565	121.194	64.0645	95.7391	2220	6.4	8.4	89	118	4.2	15.5	3	11	10					1						0				4.74	2126-04-01 06:23:00
14700306	28666814	35209682	78.1475	M	WHITE - RUSSIAN	98.4783	121.652	53.6522	99	1715	9.1	5.6	113	107	0.7	19.2	2	14	3		1	1		1	1	1	Aspirin	81	1	81	2150-02-24 08:00:00	2150-02-25 10:00:00		2.33	2150-02-23 21:22:00
12086931	25044876	35243835	80.7365	F	WHITE	104.469	95.375	61	92.0303	126	10.6	11.3	204	146	1.6	23.6	3	3	16				1	1	1	1	Aspirin	325	1	325	2134-09-27 03:00:00	2134-09-29 07:00:00		9.77	2134-09-27 00:06:00	2134-10-10	12.9958
12433421	20901543	35245490	70.105	M	WHITE	90.7037	99.2308	68.8077	97.0385	358	7.9	8.1	60	117	1.1	12.6	3	15	8					1						0				2.22	2151-02-08 14:27:00	2151-03-26	45.3979
16747881	22616350	35249103	70.8463	M	WHITE	53.5926	106.714	44.5	99.9259	3355	13.8	8	70	123	2.1	21.1	3	15	14		1	1		1	1	1	Aspirin	81	1	81	2156-11-05 10:00:00	2156-11-15 16:00:00		10.65	2156-11-05 02:42:00	2156-11-15	9.8875
13139405	27121231	35267691	61.5156	M	WHITE	72.3077	113.963	59.5926	96.1111	1920	11.5	6.4	110	114	1	12.2	1	15	6		1	1		1	1	1	Aspirin	81	1	81	2134-07-08 08:00:00	2134-07-10 11:00:00		3.37	2134-07-08 07:15:00
15004599	25376716	35278844	64.094	F	UNKNOWN	93.1	100.244	51.8889	98.4194	840	9.1	13.5	97	91	0.8	13	2	15	10			1		1	1	1	Aspirin	81	1	81	2170-02-05 08:00:00	2170-02-05 12:00:00		5.3	2170-02-04 07:59:00
11238238	24692156	35339157	27.7724	M	UNKNOWN	65.2308	116.5	49.55	95.8846	2165	11.5	7.6	240	92	1	12.6	2	14	5					1						0				3.71	2177-10-10 03:06:00
18048640	29832489	35348517	54.1116	M	UNKNOWN	60.1667	98.4091	62.7727	98.0417	900	11.1	5.8	210	73	0.3	11.3	1	7	4					1		1	Aspirin	81	1	81	2185-02-11 16:00:00	2185-02-11 18:00:00		12.35	2185-02-10 18:40:00	2186-01-12	335.222
11230616	26781087	35349828	88.1993	M	WHITE	80.9615	160.88	82.12	97.3846	991	14.1	9.3	164	118	0.8	9.3	2	13	1		1			1						0				6.87	2177-03-14 18:42:00
19494071	28014659	35377501	55.3943	M	WHITE	105.741	124.84	86.88	94.9615	1725	8.1	4.5	129	129	0.7	12.5	2	8	7		1			1		1	Aspirin	325	1	325	2113-07-07 10:00:00	2113-07-23 17:00:00		25.63	2113-05-25 00:07:00	2113-08-20	86.9951
13443911	26077552	35389758	78.3949	M	WHITE	76.8077	105.72	55.24	99.4615	1220	9.3	7.3	210	84	0.7	12.1	3	8	8					1	1					0				9.42	2136-05-24 05:16:00	2137-05-02	342.781
19867569	27384522	35392118	61.1681	F	UNABLE TO OBTAIN	78.5	141.375	63.4583	98.3462	1430	11.9	6.2	219	123	0.6	13.2	2	10	5	1	1			1		1	Aspirin	325	1	325	2114-03-03 10:00:00	2114-03-12 17:00:00		2.15	2114-03-03 09:37:00
15035089	20996594	35420979	88.7911	F	UNKNOWN	82.1071	94.7273	45.4545	96.8571	30	12.8	20.8	145	99	2.3	15.2	3	14	7				1	1	1					0				2.16	2151-10-16 22:24:00	2151-10-18	1.06667
17294866	28932457	35425086	67.1788	M	WHITE	62.7333	124.621	53.4483	97.2258	1815	10	9.1	151	114	0.7	12	1	14	4		1	1		1		1	Aspirin	81	1	81	2138-03-07 08:00:00	2138-03-08 07:00:00		2.31	2138-03-07 07:15:00
15041543	26853647	35467757	79.2147	F	WHITE	84.9688	135.734	64.9688	99.9697	2610	10.4	8.2	199	121	0.5	13	1	5	6			1		1	1	1	Aspirin	325	1	325	2180-03-23 10:00:00	2180-03-26 08:00:00		30.99	2180-03-19 09:47:00
19045978	29612250	35488173	44.2521	M	UNKNOWN	68.25	150.844	84.625	97.4375	2975	15.4	15.4	202	104	0.6	10.9	2	3	4		1			1	1	1	Aspirin	325	1	325	2178-04-05 10:00:00	2178-04-06 04:00:00		6.17	2178-04-03 01:33:00	2178-04-08	4.93542
19952522	21704408	35489970	72.9135	F	WHITE	88.0732	105.789	48.1711	96.65	2630	9.1	14.3	209	159	1.1	21.4	3	5	7	1	1	1		1	1	1	Aspirin Desensitization (Angioedema)	10	1	10	2171-12-01 11:00:00	2171-12-02 10:00:00		7.37	2171-11-30 15:52:00	2172-01-07	37.3389
16599161	24881628	35515008	68.8855	M	UNKNOWN	73.1935	101.125	57.5312	96.7333	1030	11.4	14.7	143	199	1.4	11.9	2	11	12		1	1		1	1	1	Aspirin EC	81	1	81	2155-11-20 10:00:00	2155-12-09 18:00:00		14.17	2155-11-20 09:56:00
18070134	29574311	35529812	62.8795	F	UNKNOWN	99.0435	114.176	81.2353	96.7826	502	8.8	3.1	111	98	0.6	13	3	3	13			1	1	1	1					0				6.51	2129-11-18 05:22:00	2129-11-24	5.77639
17401129	26583401	35531906	58.684	F	BLACK/CARIBBEAN ISLAND	91.6154			99.28	225	7.5	12.7	115	101	1.3	16.8	3	3	16	1		1	1	1	1	1	Aspirin	150	1	150	2162-09-08 08:00:00	2162-09-13 09:00:00		21.02	2162-09-07 19:47:00
12668764	27267589	35533114	77.3499	F	UNKNOWN	80.88	113.84	56.48	97.04		9.4	14.9	292	55	10.6	12.5	1	15	5	1			1	1						0				2.08	2120-05-07 19:28:00
17434433	29596162	35552701	85.7057	M	WHITE	81.75	108.034	49.2759	97.25	1510	9	19.2	118	104	0.6	13.9	2	15	6			1		1	1	1	Aspirin EC	81	1	81	2155-09-15 22:00:00	2155-09-16 12:00:00		4.26	2155-09-15 17:40:00
14867461	23312304	35575456	67.2419	F	BLACK/AFRICAN AMERICAN	95.72	107.12	68.56	93.36	1768	10.1	12.4	433	192	1.1	13.2	2	10	4	1				1		1	Aspirin	81	1	81	2149-03-30 08:00:00	2149-04-11 23:00:00		4.94	2149-03-29 18:28:00	2149-08-19	142.231
18003764	27896838	35583532	62.8846	M	WHITE	90.0435	145.211	82.8947	94.8696	1050	13.3	24.7	98	251	0.6	16.4	2	8	5	1				1		1	Aspirin	81	1	81	2143-11-20 08:00:00	2143-11-25 16:00:00		8.69	2143-11-20 02:29:00	2143-11-28	7.89653
18845565	22967537	35589963	50.0315	F	WHITE	85.2826	99.2353	55.7255	96.2041	1965	7	6.6	175	103	0.5	14	1	14	5	1	1	1		1	1	1	Aspirin EC	325	1	325	2140-01-12 10:00:00	2140-01-16 11:00:00		3.06	2140-01-12 12:01:00
17971945	27460834	35598036	49.6879	M	WHITE	84.3333	117.083	68.375	93.52	1810	12	21.3	305	190	1.4	16.9	2	14	3		1			1		1	Aspirin	325	1	325	2116-09-08 10:00:00	2116-09-10 13:00:00		6.17	2116-09-08 06:10:00
18553903	26011383	35616026	40.2572	F	WHITE	102.162	114.148	58.5185	92.9459	1055	5	3.5	45	122	0.4	17.4	2	14	8					1						0				4.74	2176-04-03 22:48:00
14446260	20146263	35617463	35.6578	M	BLACK/AFRICAN AMERICAN	116.04	102.63	58.4815	98.68	7765	7.6	22.9	141	120	1.5	18.2	3	3	16	1		1		1	1					0				12.4	2121-08-28 10:58:00	2121-09-09	11.5431
19899642	27603399	35617945	88.4961	M	WHITE	59.4615	107.389	53.2222	99.0385	2840	11	26.3	245	78	0.9	13.7	1	3	9					1	1					0				2.41	2127-07-01 04:21:00	2127-07-03	1.81875
19131048	20480844	35630749	82.2392	F	BLACK/AFRICAN AMERICAN	101.462	106.4	55.92	95.25	310	6.8	11.3	150	50	0.5	15.5	3	11	15			1	1	1	1					0				31.36	2143-03-29 14:16:00	2143-09-18	172.406
19593271	26123548	35701196	87.5863	F	WHITE	90.963	118.3	70.8833	98.6923	1136	12.1	17.3	511	139	1.3	13	1	5	7					1	1					0				2.42	2129-08-03 03:17:00	2129-08-05	1.86319
14423216	25240724	35715575	60.9795	F	WHITE	101.094	111.469	66.1875	99.1875	120	7.7	0.1	72	106	2.7	14.6	3	5	14		1		1	1						0				15.57	2148-12-23 18:11:00	2149-06-20	178.242
13034551	26647886	35729710	41.6975	M	OTHER	105.962	142.286	73.7143	99.0385	3750	12.9	14.4	282	167	1	12.8	2	7	8	1		1		1						0				33.93	2123-09-12 18:22:00
15782095	23170007	35739336	75.2455	F	HISPANIC/LATINO - PUERTO RICAN	82.3939	120.545	63.697	98.4444	3395	8.1	3.9	88	108	0.6	13.3	1	12	8			1		1		1	Aspirin EC	81	1	81	2154-03-31 16:00:00	2154-04-04 11:00:00		5.44	2154-03-31 15:37:00
10071435	23745288	35746964	86.8172	M	WHITE	53.6364	106.783	35.8261	97.35	1200	9.3	6.5	141	90	0.8	11	1	3	6			1		1	1	1	Aspirin	81	1	81	2179-10-26 08:00:00	2179-10-27 12:00:00		2.28	2179-10-26 11:45:00
13764208	26437814	35761102	53.0076	F	WHITE	72.7742	103.812	57.0156	98	790	8.6	9.5	109	140	0.6	14.1	1	14	7		1			1	1					0				11.13	2119-01-04 00:27:00
19178295	27933169	35764216	68.473	M	WHITE	65	112.76	53.96	99.6	1415	9.3	8.1	543	41	0.6	28.3	1	14	2	1				1		1	Aspirin	81	1	81	2170-06-22 10:00:00	2170-07-01 15:00:00		3.19	2170-06-22 17:48:00	2170-07-01	8.25833
11244926	22759829	35783644	64.196	F	WHITE	103	122.44	72.16	92.7037	1525	10.8	5.3	291	195	0.9		2	15	3	1	1			1		1	Aspirin	81	1	81	2189-03-12 10:00:00	2189-03-18 18:00:00		2.79	2189-03-12 20:11:00	2189-03-29	16.159
18029170	21077559	35800434	68.9345	F	WHITE	86.1	114.075	55.975	98.2	795	6.7	16	106	120	0.7	14.6	2	3	11	1	1	1		1	1	1	Aspirin	81	1	81	2146-12-08 10:00:00	2146-12-09 14:00:00		3.4	2146-12-08 07:15:00
14012161	29115189	35801112	71.1049	F	WHITE	95.2	111.36	66.4167	98.6	3050	9.7	16.1	138	149	3.7	11.9	1	15	9	1					1	1	Aspirin	81	1	81	2112-02-08 17:00:00	2112-02-12 15:00:00		2.26	2112-02-08 13:28:00
17632313	20561802	35810430	84.144	F	WHITE	87.6071	109.12	62.52	98.7727	741	11.6	13.2	198	107	0.2	12	2	9	8		1			1	1	1	Aspirin	300	1	300	2116-02-23 10:00:00	2116-02-27 10:00:00		8.94	2116-02-22 14:34:00	2116-04-27	64.3931
15241554	24200042	35827500	37.4532	M	UNKNOWN	67.96	121.069	73.069	99.76	1455	8.1	6.7	104	105	0.6	10.5	2	13	2					1						0				7.19	2114-06-15 12:45:00
11671901	21351957	35856496	61.3135	F	BLACK/AFRICAN	129.852	116.708	72.25	98.7037	600	8	9	341	124	0.8	15.7	2	14	3		1									0				4.94	2180-04-24 17:37:00	2180-05-31	36.266
19342453	21685177	35861066	73.2431	F	UNKNOWN	92.2143	134.36	76.64	97.9643	1165	10.3	7.9	232	165	1.3	10.9	2	6	7	1		1		1	1	1	Aspirin	300	1	300	2143-03-30 22:00:00	2143-03-31 01:00:00		8.06	2143-03-30 19:22:00	2143-04-07	7.19306
10888222	24564154	35868880	72.7786	M	WHITE	89.2692	130.167	66.4	99.0385	1182	9.3	12.4	227	209	2.2	11.9	2	10	5	1		1		1	1	1	Aspirin	81	1	81	2159-11-06 08:00:00	2159-11-08 23:00:00	1	17.06	2159-10-12 08:51:00	2160-03-27	166.631
18880410	27963069	35871970	83.5311	M	WHITE	97.8182	110.464	57.3214	97.5	937	7.7	13.1	142	119	1.2	15.1	3	7	13	1		1		1	1					0				6.61	2172-07-12 23:39:00	2172-07-19	6.01458
11733542	24999642	35907414	59.5554	M	WHITE	84.1053	124.9	64.9	96.1053	1680	13.5	12	237	155	1.1	12.1	3	7	7			1		1						0				30.67	2157-07-22 20:50:00
12482083	26932720	35917462	89.4489	F	WHITE	85.8571	125.857	54	97.6071	929	10.7	9.4	192	92	0.8	14	2	15	6		1			1	1					0				3.74	2135-06-13 22:48:00
17349126	27598991	35932826	72.0859	M	WHITE	69.1379	117.233	60.0667	97.1071	1078	12	19.5	130	134	1.3	18.1	2	14	6	1				1	1					0				6.73	2197-01-31 20:15:00	2197-05-26	114.156
17079941	22427703	35947837	57.6906	F	WHITE	118.156	101.348	65.6818	95.4828	558	9.6	9.9	132	81	0.6	37.1	3	8	14		1			1	1					0				14.33	2138-09-10 05:25:00	2138-09-24	13.7743
18310831	25022623	35959080	85.844	F	WHITE	104.615	138.458	83.6667	98.4	1390	11.7	7.9	144	101	0.5	12.6	3	9	8			1		1		1	Aspirin	325	1	325	2118-11-06 08:00:00	2118-11-14 16:00:00		4.36	2118-11-05 06:46:00
11018073	21037414	35965822	53.8735	M	WHITE	101.609	104.409	73.0455	96.6522	2825	8.2	11.8	318	122	0.6	36.1	2	13	8					1						0				2.35	2156-11-15 00:34:00
11939591	27853033	35983563	81.9353	M	WHITE - OTHER EUROPEAN	63.1071	120.733	43.7333	99.1333	640	12.5	10.3	100	98	0.9	11.5	3	15	8	1	1	1		1	1	1	Aspirin	325	1	325	2188-12-07 10:00:00	2188-12-18 13:00:00		5.33	2188-12-07 14:56:00
15974615	21212325	35996163	86.4654	F	WHITE	65.7407	133.926	61	94.1852	2075	9.3	19	190	109	3		2	14	10	1		1		1	1	1	Aspirin	81	1	81	2156-06-21 08:00:00	2156-07-02		3.84	2156-06-18 23:40:00
14568429	22706161	36002686	71.0692	M	WHITE	140.571	113.593	77.7778	95.5	2840	17.2	8.8	100	71	1.6	22	3	6	9			1	1	1	1	1	Aspirin	81	1	81	2155-02-10 08:00:00	2155-03-06 21:00:00		22.53	2155-01-26 04:44:00	2155-04-15	78.8028
16721241	22649116	36033768	66.6189	F	WHITE	68.8846	116.24	61.16	98.3077	1675	9.4	6.1	106	130	1	10.3	1	14	9			1		1						0				2.45	2183-08-15 00:57:00	2184-08-15	365.96
17239380	22412986	36043246	64.2076	M	WHITE	90.1923	100.72	59.32	97.6154	5250	8.9	17.5	434	125	0.7	13.7	2	14	4					1		1	Aspirin	81	1	81	2184-03-17 08:00:00	2184-03-29 20:00:00		8.59	2184-03-16 19:39:00
11532399	27285076	36059027	80.6538	M	WHITE	85.32	104.875	56.5833	98.32	1044	11.1	13.9	392	103	1.4	27.1	1	14	3					1						0				3	2140-08-26 19:23:00	2142-09-30	764.192
17051865	20392650	36094197	72.7027	M	OTHER	111.242	146.484	92.3548	96.875	1650	5.2	18.5	211	169	1.4	14.9	3	3	5	1		1	1	1	1	1	Aspirin	325	1	325	2120-09-18 15:00:00	2120-09-18 17:00:00		15.68	2120-09-13 15:24:00	2120-10-01	17.3583
15830164	26776084	36100062	78.322	F	WHITE	78.3214	129.04	65.2	96.6071	1370	12.8	11.2	214	221	1.2	11	2	15	2	1		1		1		1	Aspirin	81	1	81	2151-04-29 07:00:00	2151-05-05		3.93	2151-04-28 20:15:00
11798125	25722979	36112143	63.8809	M	WHITE	89.8529	115.641	66.0312	95.3235	4240	11.2	18	367	156	1.7	18.4	2	15	9		1	1		1	1	1	Aspirin	81	1	81	2164-11-19 08:00:00	2164-11-22 08:00:00		5.77	2164-11-17 16:59:00
18079777	26987013	36145269	83.5263	M	WHITE - OTHER EUROPEAN	104.84	94.0541	56.7838	91.92	1197	10.8	4.5	97	77	0.9	12	2	10	13			1		1	1					0				21.35	2174-07-12 05:06:00	2174-09-15	64.7875
19678538	28383469	36147000	63.5755	F	WHITE	118.423	113.917	64.75	95.5385	1980	7.7	17.8	168	119	0.5	14.3	2	11	3			1		1	1	1	Aspirin	81	1	81	2168-08-03 08:00:00	2168-08-10 11:00:00		4.23	2168-07-29 04:58:00
15120755	25157140	36148606	80.5007	M	WHITE	114.577	101.222	51.8889	93.75		7.1	15.9	270	133	2	18.4	2	12	10	1		1	1	1	1					0				9.16	2140-07-01 20:48:00	2140-12-07	158.133
10371699	21282526	36173382	69.2925	M	BLACK/CARIBBEAN ISLAND	84.0545	134.302	68.9224	98.8727	6190	7.7	12.9	157	160	1.3	12.9	1	5	7	1		1		1						0				13.28	2171-04-18 07:15:00	2172-02-12	299.698
19470120	24248394	36204298	75.6719	M	UNKNOWN	92.037	116.72	65.68	94.1852	2460	12.2	20.9	167	178	0.8	11.8	2	9	6					1		1	Aspirin	81	1	81	2183-09-05 10:00:00	2183-09-15 11:00:00		12.21	2183-09-03 09:57:00	2183-09-15	11.5854
13519869	22385608	36206141	73.8186	M	WHITE	81.9615	108.042	62.1667	94.0769	2030	11.5	10.9	146	101	0.9	14.2	2	14	6		1			1		1	Aspirin	81	1	81	2138-10-26 10:00:00	2138-10-26 22:00:00		4.35	2138-10-26 11:30:00
16679893	21474031	36214523	62.3556	F	WHITE	96.3043	144.6	68.6	93.4783	1140	6.3	3.5	51	118	0.3	11.9	3	8	11		1			1	1					0				14.19	2174-05-10 20:57:00	2174-10-01	143.127
16980403	24643971	36262083	63.7675	F	WHITE	78.1	95.8947	49.4474	98.7368	924	8.5	9.6	159	106	0.6	11.6	2	14	2			1		1	1	1	Aspirin EC	81	1	81	2164-10-07 08:00:00	2164-10-10 22:00:00		3.44	2164-10-07 07:45:00
11767995	25396709	36269947	74.6465	F	WHITE	96.4	107.848	60.2121	96.0571	257	9.4	8.5	94	74	1.4	26.3	3	3	18			1		1	1					0				5.7	2136-08-24 01:14:00	2136-09-07	13.9486
19966316	21475500	36273152	72.7625	M	WHITE	67.4286	129.775	63.05	97.381	1385	13	5.2	112	107	1	14.2	2	11	4	1	1	1		1	1	1	Aspirin	325	1	325	2120-10-05 10:00:00	2120-10-06 16:00:00		2.83	2120-10-05 17:47:00
17550108	26280197	36283554	69.0571	M	UNKNOWN	87.4884	113.191	43.5319	98.925	1176	4	6.7	54	114	1	10.8	2	15	4			1		1	1	1	Aspirin	81	1	81	2139-01-21 08:00:00	2139-01-22 21:00:00		2.7	2139-01-21 20:49:00
18919271	21144980	36321333	85.4635	M	WHITE	89.88	114.44	63.6	96.16	2820	11.9	4.6	78	93	1	22.4	2	14	7		1			1						0				2.7	2144-06-18 06:46:00
17750637	26897790	36331557	72.5027	M	BLACK/AFRICAN AMERICAN	73.7917	125.739	41.087	95.8333	1179	9.3	15.8	129	116	1.3	12.4	1	14	6	1		1		1		1	Aspirin EC	81	1	81	2159-07-03 15:00:00	2159-07-04 10:00:00		4.04	2159-07-03 14:10:00
18555212	23757929	36340233	70.4049	M	WHITE	74.2903	106.606	47.2424	99.5806		8.4	10.8	244	100	2.1	13.8	3	15	4	1			1	1	1	1	Aspirin	81	1	81	2161-05-29 08:00:00	2161-06-11 20:00:00		5.12	2161-05-28 20:53:00	2161-08-15	78.1299
19384482	22367422	36352960	84.7742	M	WHITE	110.96	114.696	68.2174	94.2	1800	11.9	15.7	137	111	1.6	12.4	3	15	5			1		1	1	1	Aspirin	81	1	81	2205-10-12 08:00:00	2205-11-02 15:00:00		6.49	2205-10-11 16:38:00	2205-11-05	24.3069
11929373	29790625	36362872	65.0371	M	WHITE	77.625	111.111	53.0741	98.125	620	8	5.2	128	107	1.3	14.4	2	3	14			1		1	1					0				3.23	2158-01-14 12:05:00	2158-01-17	2.49653
10753245	26749521	36366194	47.0377	M	UNKNOWN	118.028	96.1667	51.9722	99.6389	10	7.8	25.1	178	188	12.2	18.3	3	15	12	1		1	1	1	1	1	Aspirin	325	1	325	2154-01-14 10:00:00	2154-01-20 17:00:00		2.08	2154-01-14 18:49:00
17986217	27783609	36398253	67.7152	F	WHITE	95.2381	102.875	51.2708	97.1304	615	9.9	12.8	535	139	0.9	14.2	3	15	6					1	1					0				4.5	2155-09-19 04:56:00
16558373	24876353	36422887	84.2826	M	UNKNOWN	111.115	101	55.0769	96.1923	905	10.3	5.5	158	62	1.2	16.1	2	15	10	1				1	1	1	Aspirin	325	1	325	2140-04-13 15:00:00	2140-04-14 14:00:00		5.43	2140-04-13 05:29:00
10989303	23123107	36447790	50.328	F	WHITE	101.56	100.96	55.72	94.04		9	27.3	44	98	1.8	30.8	3	14	14				1	1	1					0			1	13	2133-04-30 19:01:00	2133-06-21	51.2076
15618712	26857232	36490151	69.9965	F	BLACK/AFRICAN AMERICAN	72.36	142.56	63.2	96.24		10.6	12.5	246	297	9.3		1	11	7	1		1	1	1		1	Aspirin	81	1	81	2170-12-31 03:00:00	2171-02-04 15:00:00		2.82	2170-12-30 23:14:00
15086085	23035103	36501231	28.5869	M	WHITE	90.96	135.462	60.8654	99.5385	4800	11.1	9.6	174	96	0.7	13.1	1	14	4					1						0				3.27	2141-08-03 08:27:00	2142-02-15	195.648
13383310	22082594	36504335	75.9319	M	BLACK/AFRICAN AMERICAN	117.792	104.625	51.9583	98.4167	307	10.8	1.3	105	130	0.9	12	3	7	15	1		1		1	1	1	Aspirin	81	1	81	2204-12-11 08:00:00	2204-12-10 14:00:00		15.16	2204-12-07 12:56:00
18236543	25069705	36530840	84.3773	M	OTHER	93.3333	94.2917	53.8333	94.6667	330	10.6	2.3	150	126	1.3	14.4	1	14	12	1		1		1	1	1	Aspirin	81	1	81	2163-05-19 16:00:00	2163-06-07 19:00:00		11.91	2163-05-18 19:28:00	2163-06-07	19.1889
18770897	29885103	36538431	54.3776	F	OTHER	64.2593	114.452	52.1774	100	850	9.2	12.9	193	90	0.8	13.8	2	10	3					1	1					0				13.51	2120-05-17 21:56:00
17550028	27059571	36550773	54.4877	M	UNKNOWN	84.6071	118.741	52.6667	97.2143	754	7.4	6.5	28	78	0.7	18.3	3	14	13			1		1	1					0				2.75	2149-06-28 03:05:00	2149-07-06	7.87153
18272532	20191925	36573334	64.9443	F	WHITE	96.92	123.217	67.5652	96.7826	885	13.7	14.8	281	137	0.1		3	6	4					1						0				5.91	2123-12-11 21:59:00
13491233	25766260	36589810	52.1989	F	WHITE	63.7097	119.091	79.7576	99.7188	2100	13.9	17	327	143	0.4	12	2	15	5		1			1	1					0				2.27	2115-03-14 15:23:00
15279326	27358144	36600393	86.818	F	UNKNOWN	68.0606	114.111	26.3333	99.0606	1765	7.4	6.6	75	116	0.9	12.9	1	4	11	1	1	1		1	1	1	Aspirin	325	1	325	2139-10-26 10:00:00	2139-10-27 11:00:00		3.79	2139-10-26 18:35:00
13787517	29449074	36616071	79.6485	M	UNKNOWN	82.2609	109.652	57.5652	99.5217	373	10.6	17.7	219	84	2.1	12.2	3	12	13	1				1	1	1	Aspirin	81	1	81	2153-08-26 01:00:00	2153-09-22 17:00:00		3.81	2153-08-25 20:25:00	2153-09-29	34.1493
17020722	21406045	36644426	66.9362	M	UNABLE TO OBTAIN	76.2963	117.875	55.3333	97.0741	2915	9.5	7.4	107	101	0.9	18.2	1	15	2		1									0				2.83	2162-12-08 22:38:00
12211122	29033990	36646301	66.3126	M	BLACK/AFRICAN AMERICAN	105.6	139	81.64	96.48	2600	9.5	4.7	226	90	1.7	10	1	12	4	1		1		1						0				3.51	2167-04-25 03:04:00
[truncated: 10,092 more rows]
